# Supplementary material for: Human milk oligosaccharide profiles remain unaffected by maternal pre-pregnancy body mass index in an observational study
Source: Front Nutr. 2024 Oct 16;11:1455251. doi: 10.3389/fnut.2024.1455251 (PMC11523534; doi:10.3389/fnut.2024.1455251)
Supplement: SUPPLEMENTARY TABLE S1 — The total 51 HMO structures and their respective retention time. [file Table_1.xlsx]

## Sheet: TableS1
Structure	Retention time
2'FL	12.11
3-FL	2.59
3'SL	24.44
3-SLN	21.59
6'SL	16.82
6-SLN	16.79
DF-LND	24.2
DF-LNH isomer 1	15.3
DF-LNH isomer 2	16.66
DF-LNH isomer 3	17.65
DF-LNH isomer 4	17.94
DF-LNO	20.79
F-LND	25.41
F-LNH isomer 1	17.33
F-LNH isomer 2	18.8
F-LNH isomer 3	20.08
F-LNH isomer 4	20.51
F-LNH isomer 5	21.21
F-LNH isomer 6	24.58
F-LNO isomer 1	21.83
F-LNO isomer 2	23.36
F-LNO isomer 3	24.96
F-SL	21.91
FS-LNH isomer 1	26.26
FS-LNH isomer 2	28.23
FS-LNO	28.1
GL-familiy 1	9.56
GL-familiy 2	12.75
GL-isomer-3	13.71
LDFT	11.12
LND	26.03
LNFP I	16.29
LNFP II	13.35
LNFP isomer 1	17.16
LNFP isomer 2	21.05
LNFP isomer 3	26.85
LNFP isomer 4	27.67
LNH+LNnH isomer 1	22.64
LNH+LNnH isomer 2	24.59
LNH+LNnH isomer 3	25.01
LNO-isomer 1	24.39
LNO-isomer 2	25.6
LNT + LNnT 1	17.2
LNT + LNnT 2	17.87
LNTri-II	13.6
LSTabc 1	25.37
LSTabc 2	25.78
S-LNH isomer 1	27.09
S-LNH isomer 2	28.42
TF-LNH	15.65

## Sheet: TableS2
HMO	Varible	Term	Estimate	Standard error	p.value	p.value_BH
2'FL	Secretor_MS	factor(y)Secretor	0.971067	0.0774475	2.75292e-21	1.05987e-18
LDFT	Secretor_MS	factor(y)Secretor	0.755625	0.078889	2.64465e-15	5.09095e-13
LNFP II	Secretor_MS	factor(y)Secretor	-1.15177	0.135424	4.28425e-13	5.49812e-11
DF-LNH isomer 2	Secretor_MS	factor(y)Secretor	-0.176462	0.0209354	6.13637e-13	5.90626e-11
LNFP I	Secretor_MS	factor(y)Secretor	2.18676	0.262803	1.02194e-12	7.86895e-11
LNFP isomer 1	Secretor_MS	factor(y)Secretor	1.49582	0.20695	1.69649e-10	1.08858e-08
LNFP isomer 2	Secretor_MS	factor(y)Secretor	-0.671903	0.0988479	1.22131e-09	6.7172e-08
DF-LNH isomer 3	Secretor_MS	factor(y)Secretor	0.0297506	0.00475348	1.37425e-08	6.61357e-07
DF-LNH isomer 1	Secretor_MS	factor(y)Secretor	-0.0804083	0.0137055	7.65813e-08	3.27598e-06
F-LNH isomer 2	Secretor_MS	factor(y)Secretor	-0.430976	0.0789306	4.3474e-07	1.57557e-05
LNT + LNnT 1	Secretor_MS	factor(y)Secretor	-1.88225	0.345246	4.50163e-07	1.57557e-05
LSTabc 2	Secretor_MS	factor(y)Secretor	-0.1089	0.0238127	1.56309e-05	0.000501491
3'FL	Secretor_MS	factor(y)Secretor	-0.00207152	0.00046516	2.47261e-05	0.000679967
F-LNO isomer 3	Secretor_MS	factor(y)Secretor	0.0326369	0.00731754	2.40999e-05	0.000679967
Total fucosylated	Secretor_MS	factor(y)Secretor	2.92963	0.662778	2.80335e-05	0.000719528
DF-LNH isomer 4	Secretor_MS	factor(y)Secretor	0.0100092	0.00235691	5.36521e-05	0.001291
TF-LNH	Secretor_MS	factor(y)Secretor	0.0324775	0.0077553	6.66751e-05	0.00150999
F-LNH isomer 5	Secretor_MS	factor(y)Secretor	0.137272	0.0361073	0.000264335	0.00565384
F-LNH isomer 3	Secretor_MS	factor(y)Secretor	-0.247992	0.0683792	0.000480565	0.00973776
LNFP isomer 4	Secretor_MS	factor(y)Secretor	-0.0112332	0.00321001	0.000733908	0.0141277
F-LNO isomer 1	Secretor_MS	factor(y)Secretor	-0.0404038	0.0119289	0.00105808	0.0193982
Total neutral	Secretor_MS	factor(y)Secretor	-3.05232	0.948087	0.00179954	0.031492
LNT + LNnT 2	Secretor_MS	factor(y)Secretor	-1.13843	0.43748	0.0108664	0.181894
6'SL	Secretor_MS	factor(y)Secretor	-0.172115	0.0670813	0.0119871	0.184602
F-LNH isomer 6	Secretor_MS	factor(y)Secretor	0.0939358	0.0365055	0.0117507	0.184602
3-SLN	No_of_siblings	factor(y)2	0.00411848	0.0016457	0.0142211	0.204329
FS-LNH isomer 3	Secretor_MS	factor(y)Secretor	0.0127211	0.00511986	0.0148603	0.204329
FS-LNO	Secretor_MS	factor(y)Secretor	0.00547437	0.00220241	0.0148225	0.204329
F-LNO isomer 2	Secretor_MS	factor(y)Secretor	-0.0428754	0.0174443	0.0159375	0.211584
DF-LNO	Secretor_MS	factor(y)Secretor	-0.0104363	0.00431669	0.0176827	0.226927
DF-LNH isomer 3	No_of_siblings	factor(y)1	-0.0118708	0.00494447	0.0185137	0.229929
TF-LNH	No_of_siblings	factor(y)1	-0.0174375	0.00735786	0.0200292	0.240976
LNO-isomer 1	No_of_siblings	factor(y)2	0.0273311	0.0119639	0.0248075	0.289421
F-LNH isomer 4	whz.1y	y	-0.0509187	0.0141085	0.000515393	0.311813
LDFT	No_of_siblings	factor(y)1	-0.21439	0.0979548	0.031332	0.354789
FS-LNH isomer 1	Secretor_MS	factor(y)Secretor	-0.0822743	0.0390761	0.0380981	0.419079
LNH+LNnH isomer 1	whz.1y	y	-0.183914	0.0557343	0.00140911	0.426255
GL isomer 2	No_of_siblings	factor(y)1	0.012339	0.00594457	0.0409111	0.433373
LNFP isomer 2	No_of_siblings	factor(y)1	0.21964	0.106211	0.0416488	0.433373
S-LNH isomer 1	C_sec	factor(y)Yes	-0.294526	0.14423	0.0441397	0.447204
FS-LNH isomer 2	C_sec	factor(y)Yes	-0.0576619	0.0285523	0.0464757	0.458798
LNFP isomer 2	No_of_siblings	factor(y)2	0.295426	0.149596	0.0514957	0.495646
FS-LNH isomer 2	No_of_siblings	factor(y)2	0.0383066	0.0200943	0.059946	0.562908
F-SL	Secretor_MS	factor(y)Secretor	0.00467101	0.00248007	0.0629463	0.577008
LNH+LNnH isomer 3	Secretor_MS	factor(y)Secretor	0.0295202	0.0161585	0.0711018	0.636609
F-SL	No_of_siblings	factor(y)2	0.00554051	0.00314385	0.0815664	0.682675
LNO-isomer 1	Secretor_MS	factor(y)Secretor	-0.0170261	0.00963113	0.0805577	0.682675
Total sialyated	Secretor_MS	factor(y)Secretor	-0.413274	0.233175	0.079793	0.682675
2'FL	No_of_siblings	factor(y)1	-0.197692	0.11301	0.083801	0.686455
F-LNH isomer 4	Secretor_MS	factor(y)Secretor	0.0722143	0.0419259	0.088505	0.692269
FS-LNH isomer 3	BMI_group	factor(y)OB	0.00936682	0.0054617	0.089905	0.692269
LNO-isomer 1	No_of_siblings	factor(y)1	0.0146049	0.00849425	0.0891415	0.692269
DF-LNH isomer 4	No_of_siblings	factor(y)2	0.00527436	0.00316578	0.0993414	0.721631
F-LNH isomer 3	No_of_siblings	factor(y)2	-0.151188	0.0905875	0.0987605	0.721631
LNFP isomer 4	No_of_siblings	factor(y)2	0.00716259	0.00427189	0.0972372	0.721631
F-LNO isomer 3	BMI_group	factor(y)OB	0.0138755	0.00838557	0.101592	0.72431
GL isomer 3	No_of_siblings	factor(y)1	0.0198869	0.0122351	0.107738	0.754164
TF-LNH	No_of_siblings	factor(y)2	-0.0167213	0.0103634	0.1103	0.758311
LNH+LNnH isomer 2	Secretor_MS	factor(y)Secretor	-0.0439854	0.0276817	0.115654	0.767704
Total fucosylated and sialyated	C_sec	factor(y)Yes	-0.154202	0.0967045	0.114393	0.767704
3-SLN	BMI_group	factor(y)OW	0.00196522	0.00127558	0.127031	0.828932
3-SLN	Inf_sex	factor(y)Male	0.00160487	0.00110067	0.148376	0.840517
6'SL	BMI_group	factor(y)OW	0.0970287	0.0657431	0.143587	0.840517
F-LND	BMI_group	factor(y)OB	0.00752875	0.00521712	0.152588	0.840517
F-LNH isomer 1	Secretor_MS	factor(y)Secretor	-0.0154624	0.0106049	0.148388	0.840517
F-LNH isomer 4	Inf_sex	factor(y)Male	-0.0528469	0.034767	0.132089	0.840517
F-LNO isomer 2	C_sec	factor(y)Yes	-0.0460987	0.0317499	0.150076	0.840517
FS-LNH isomer 1	Inf_sex	factor(y)Male	0.0461941	0.0327215	0.161554	0.840517
GL isomer 1	No_of_siblings	factor(y)1	0.00395456	0.00261974	0.134831	0.840517
GL isomer 2	Secretor_MS	factor(y)Secretor	-0.00954688	0.00669626	0.157491	0.840517
LND	BMI_group	factor(y)OB	0.0199097	0.0139245	0.156347	0.840517
LNFP isomer 3	Secretor_MS	factor(y)Secretor	-0.00693517	0.00468702	0.142537	0.840517
LNO-isomer 1	C_sec	factor(y)Yes	-0.0250138	0.0172561	0.150734	0.840517
LNTri-II	Secretor_MS	factor(y)Secretor	0.0428043	0.0299096	0.155937	0.840517
S-LNH isomer 1	BMI_group	factor(y)OW	0.116914	0.0784191	0.139607	0.840517
TF-LNH	BMI_group	factor(y)OW	-0.0113675	0.00804282	0.161115	0.840517
F-LNH isomer 2	No_of_siblings	factor(y)2	-0.157483	0.113689	0.169572	0.848312
FS-LNH isomer 2	BMI_group	factor(y)OW	0.021634	0.015528	0.167101	0.848312
Total fucosylated	No_of_siblings	factor(y)1	-0.901616	0.651029	0.169662	0.848312
F-LND	No_of_siblings	factor(y)1	-0.00598016	0.00438969	0.176655	0.852931
GL isomer 2	Inf_sex	factor(y)Male	0.00750043	0.00553892	0.179161	0.852931
GL isomer 3	BMI_group	factor(y)OW	0.017698	0.0130201	0.177569	0.852931
GL isomer 3	Inf_sex	factor(y)Male	0.0153206	0.0113215	0.179448	0.852931
DF-LNH isomer 2	Birth_weight	y	-0.0442921	0.0150843	0.00423777	0.854618
3'FL	BMI_group	factor(y)OW	-0.000652593	0.000488046	0.184658	0.856547
LNFP isomer 3	C_sec	factor(y)Yes	-0.0112294	0.00836848	0.183089	0.856547
FS-LNO	C_sec	factor(y)Yes	-0.00533699	0.00401917	0.187651	0.860067
3'FL	BMI_group	factor(y)OB	-0.000585545	0.000535078	0.276836	0.86292
3'SL	No_of_siblings	factor(y)2	0.0406653	0.0425009	0.341345	0.86292
3'SL	Secretor_MS	factor(y)Secretor	-0.0419507	0.0337775	0.217546	0.86292
3-SLN	No_of_siblings	factor(y)1	0.0014734	0.00116843	0.210715	0.86292
3-SLN	Secretor_MS	factor(y)Secretor	0.00128206	0.00134117	0.341731	0.86292
6'SL	No_of_siblings	factor(y)2	0.0910492	0.0872469	0.299604	0.86292
6-SLN	BMI_group	factor(y)OW	0.0151973	0.014041	0.282086	0.86292
6-SLN	C_sec	factor(y)Yes	-0.029179	0.0260843	0.266338	0.86292
6-SLN	No_of_siblings	factor(y)1	0.0144168	0.0130917	0.273874	0.86292
6-SLN	No_of_siblings	factor(y)2	0.0224039	0.0184394	0.227689	0.86292
6-SLN	Secretor_MS	factor(y)Secretor	-0.0136671	0.0146725	0.354155	0.86292
DF-LND	BMI_group	factor(y)OW	-0.00425357	0.00327661	0.197663	0.86292
DF-LND	Inf_sex	factor(y)Male	-0.00281297	0.00285538	0.327252	0.86292
DF-LND	No_of_siblings	factor(y)1	-0.00296404	0.00309241	0.340503	0.86292
DF-LNH isomer 1	No_of_siblings	factor(y)2	-0.0191242	0.0203147	0.349138	0.86292
DF-LNH isomer 2	C_sec	factor(y)Yes	-0.0475049	0.0498868	0.343577	0.86292
DF-LNH isomer 2	No_of_siblings	factor(y)2	-0.037793	0.0351408	0.285171	0.86292
DF-LNH isomer 4	BMI_group	factor(y)OW	0.00227272	0.002469	0.359857	0.86292
DF-LNH isomer 4	No_of_siblings	factor(y)1	-0.00235997	0.00224766	0.296674	0.86292
DF-LNO	BMI_group	factor(y)OB	0.005129	0.0046419	0.272234	0.86292
DF-LNO	BMI_group	factor(y)OW	0.00478143	0.0042339	0.261867	0.86292
F-LND	BMI_group	factor(y)OW	0.00470867	0.00475856	0.325155	0.86292
F-LND	Inf_sex	factor(y)Male	0.00419116	0.00412738	0.312673	0.86292
F-LND	No_of_siblings	factor(y)2	0.00580928	0.00618277	0.350059	0.86292
F-LNH isomer 1	BMI_group	factor(y)OB	0.0128858	0.0111953	0.252885	0.86292
F-LNH isomer 2	BMI_group	factor(y)OW	-0.0948418	0.0869762	0.278533	0.86292
F-LNH isomer 3	BMI_group	factor(y)OW	-0.0763747	0.0697147	0.276307	0.86292
F-LNH isomer 5	BMI_group	factor(y)OW	0.0371596	0.0371014	0.31933	0.86292
F-LNH isomer 5	No_of_siblings	factor(y)1	-0.0422365	0.0346196	0.225793	0.86292
F-LNH isomer 6	BMI_group	factor(y)OB	0.0469239	0.0394803	0.237854	0.86292
F-LNH isomer 6	No_of_siblings	factor(y)1	-0.0387867	0.033645	0.252177	0.86292
F-LNO isomer 1	No_of_siblings	factor(y)2	-0.0195694	0.0158216	0.219501	0.86292
F-LNO isomer 2	BMI_group	factor(y)OB	0.0174644	0.0188676	0.357198	0.86292
F-LNO isomer 2	No_of_siblings	factor(y)1	-0.0163823	0.0159748	0.307999	0.86292
F-LNO isomer 2	No_of_siblings	factor(y)2	-0.0222147	0.0225002	0.326259	0.86292
F-LNO isomer 3	BMI_group	factor(y)OW	0.00755924	0.00764851	0.325733	0.86292
F-LNO isomer 3	No_of_siblings	factor(y)1	-0.00872975	0.00720779	0.229154	0.86292
FS-LNH isomer 1	C_sec	factor(y)Yes	-0.0856037	0.0707642	0.229633	0.86292
FS-LNH isomer 2	BMI_group	factor(y)OB	0.0185014	0.0170244	0.280146	0.86292
FS-LNO	BMI_group	factor(y)OB	0.00272655	0.00237764	0.25463	0.86292
FS-LNO	Inf_sex	factor(y)Male	0.00175653	0.00187321	0.350961	0.86292
GL isomer 1	BMI_group	factor(y)OB	-0.0038551	0.00307053	0.212653	0.86292
GL isomer 1	Inf_sex	factor(y)Male	0.00312695	0.00241518	0.198808	0.86292
GL isomer 3	No_of_siblings	factor(y)2	0.0201759	0.0172329	0.244921	0.86292
LND	C_sec	factor(y)Yes	-0.0230777	0.0237984	0.334845	0.86292
LND	Secretor_MS	factor(y)Secretor	-0.0143675	0.0133414	0.284462	0.86292
LNFP isomer 1	No_of_siblings	factor(y)1	-0.21893	0.232647	0.34932	0.86292
LNFP isomer 3	No_of_siblings	factor(y)2	0.00626203	0.0059593	0.296295	0.86292
LNH+LNnH isomer 1	BMI_group	factor(y)OB	0.17324	0.17406	0.322356	0.86292
LNH+LNnH isomer 1	C_sec	factor(y)Yes	-0.360707	0.29411	0.223307	0.86292
LNO-isomer 1	BMI_group	factor(y)OW	0.00902689	0.0093474	0.336865	0.86292
LNO-isomer 1	Inf_sex	factor(y)Male	-0.00965868	0.00803209	0.232391	0.86292
LNO-isomer 2	BMI_group	factor(y)OB	0.0443365	0.0435178	0.311117	0.86292
LNT + LNnT 1	No_of_siblings	factor(y)1	0.327878	0.356921	0.360858	0.86292
LNT + LNnT 2	No_of_siblings	factor(y)2	0.549488	0.571167	0.338724	0.86292
LNTri-II	Inf_sex	factor(y)Male	0.0280069	0.0248199	0.262216	0.86292
LNTri-II	No_of_siblings	factor(y)1	0.0338266	0.0269624	0.213029	0.86292
LSTabc 1	BMI_group	factor(y)OW	0.0763848	0.062245	0.223071	0.86292
LSTabc 1	C_sec	factor(y)Yes	-0.147156	0.115608	0.206412	0.86292
LSTabc 1	No_of_siblings	factor(y)1	0.0567937	0.0585305	0.334605	0.86292
LSTabc 1	Secretor_MS	factor(y)Secretor	-0.0605466	0.0651657	0.35537	0.86292
LSTabc 2	Inf_sex	factor(y)Male	0.020286	0.0217817	0.354231	0.86292
LSTabc 2	No_of_siblings	factor(y)1	0.0217921	0.0236059	0.358504	0.86292
LSTabc 2	No_of_siblings	factor(y)2	0.03704	0.0332483	0.268366	0.86292
S-LNH isomer 1	BMI_group	factor(y)OB	0.083128	0.0859761	0.336287	0.86292
S-LNH isomer 1	No_of_siblings	factor(y)2	0.107705	0.102972	0.29851	0.86292
S-LNH isomer 2	BMI_group	factor(y)OB	0.0120851	0.0103806	0.247528	0.86292
S-LNH isomer 2	BMI_group	factor(y)OW	0.011407	0.00946819	0.23156	0.86292
S-LNH isomer 2	Inf_sex	factor(y)Male	0.00972997	0.00818107	0.23751	0.86292
S-LNH isomer 2	Secretor_MS	factor(y)Secretor	-0.0122011	0.00989557	0.220864	0.86292
TF-LNH	C_sec	factor(y)Yes	0.0138367	0.0150591	0.360697	0.86292
Total fucosylated and sialyated	Inf_sex	factor(y)Male	0.0457058	0.0452301	0.315018	0.86292
Total fucosylated and sialyated	Secretor_MS	factor(y)Secretor	-0.0616613	0.0546642	0.262385	0.86292
Total sialyated	BMI_group	factor(y)OW	0.295615	0.225264	0.192869	0.86292
Total sialyated	C_sec	factor(y)Yes	-0.477763	0.419697	0.258063	0.86292
Total sialyated	Inf_sex	factor(y)Male	0.180843	0.19512	0.356551	0.86292
Total sialyated	No_of_siblings	factor(y)2	0.342447	0.297856	0.253451	0.86292
3'SL	BMI_group	factor(y)OB	-0.0304924	0.0356731	0.395024	0.871591
DF-LNH isomer 2	Inf_sex	factor(y)Male	-0.0193855	0.0231628	0.404902	0.871591
DF-LNH isomer 3	Inf_sex	factor(y)Male	0.00412118	0.00470099	0.383057	0.871591
DF-LNO	No_of_siblings	factor(y)2	-0.00495635	0.00559122	0.377846	0.871591
F-LNH isomer 5	BMI_group	factor(y)OB	0.0362852	0.0406768	0.374834	0.871591
F-LNH isomer 5	C_sec	factor(y)Yes	-0.0581565	0.0691337	0.402506	0.871591
F-LNO isomer 1	C_sec	factor(y)Yes	-0.0201662	0.022493	0.372402	0.871591
F-LNO isomer 3	Inf_sex	factor(y)Male	0.00570432	0.00666704	0.394542	0.871591
FS-LNH isomer 3	C_sec	factor(y)Yes	-0.00817458	0.00939577	0.386653	0.871591
GL isomer 1	C_sec	factor(y)Yes	0.00465515	0.00523362	0.376175	0.871591
GL isomer 2	No_of_siblings	factor(y)2	0.00733102	0.00837279	0.383699	0.871591
LNFP isomer 3	No_of_siblings	factor(y)1	0.00361452	0.00423103	0.395318	0.871591
LNH+LNnH isomer 3	BMI_group	factor(y)OW	0.013919	0.0157153	0.378221	0.871591
LNO-isomer 2	C_sec	factor(y)Yes	-0.0627231	0.0738996	0.398317	0.871591
LNT + LNnT 1	Inf_sex	factor(y)Male	0.274847	0.328633	0.405233	0.871591
LNT + LNnT 2	No_of_siblings	factor(y)1	0.352495	0.405521	0.387135	0.871591
S-LNH isomer 2	C_sec	factor(y)Yes	-0.0148642	0.0177109	0.403592	0.871591
Total neutral	No_of_siblings	factor(y)1	0.767544	0.895987	0.394021	0.871591
2'FL	Birth_weight	y	0.118108	0.0715032	0.102142	0.87438
2'FL	GA	y	0.0095363	0.00671245	0.158941	0.87438
3'FL	waz.1y	y	-0.000280021	0.000188533	0.141089	0.87438
3'FL	whz.1y	y	-0.000269934	0.000180203	0.137811	0.87438
3'FL	z-score birth	y	-0.000366625	0.000213178	0.0889828	0.87438
3'SL	Maternal_age	y	0.00676326	0.00320217	0.0375129	0.87438
3'SL	waz.1y	y	0.0201515	0.0124436	0.108973	0.87438
3'SL	waz.6m	y	0.0219119	0.0125917	0.0857716	0.87438
3'SL	whz.6m	y	0.0241276	0.0117262	0.0429298	0.87438
3-SLN	Maternal_age	y	0.000244814	0.000127221	0.057547	0.87438
6'SL	GA	y	-0.00827317	0.00354396	0.0218496	0.87438
6'SL	Maternal_age	y	0.00990354	0.0066159	0.13799	0.87438
6'SL	waz.1y	y	-0.0367923	0.0254005	0.151076	0.87438
6'SL	whz.1y	y	-0.0399311	0.0243081	0.104096	0.87438
DF-LND	waz.1y	y	-0.00239349	0.00126021	0.0608405	0.87438
DF-LND	whz.1y	y	-0.00222374	0.00121177	0.0699444	0.87438
DF-LNH isomer 1	Birth_weight	y	-0.0174186	0.00888627	0.0531394	0.87438
DF-LNH isomer 1	Maternal_age	y	-0.00282876	0.00152779	0.0674462	0.87438
DF-LNH isomer 1	z-score birth	y	-0.0142587	0.00663206	0.0343012	0.87438
DF-LNH isomer 2	waz.1y	y	-0.0151745	0.0102711	0.14318	0.87438
DF-LNH isomer 2	whz.1y	y	-0.0151555	0.00982752	0.126709	0.87438
DF-LNH isomer 2	z-score birth	y	-0.031155	0.0113713	0.00744274	0.87438
DF-LNH isomer 3	haz.1y	y	0.00182886	0.00130523	0.164759	0.87438
DF-LNH isomer 3	whz.1y	y	-0.0041467	0.00198406	0.0395707	0.87438
DF-LNH isomer 4	haz.1y	y	0.00128852	0.000606978	0.0366411	0.87438
DF-LNH isomer 4	whz.1y	y	-0.00148851	0.000906722	0.104318	0.87438
DF-LNO	Maternal_age	y	-0.000654853	0.000423723	0.12582	0.87438
DF-LNO	waz.1y	y	-0.00231652	0.00162495	0.157563	0.87438
DF-LNO	whz.1y	y	-0.00287362	0.00154773	0.0667818	0.87438
F-LND	BMI	y	0.000583952	0.000372166	0.120222	0.87438
F-LNH isomer 1	Maternal_age	y	-0.00210164	0.00100932	0.0402244	0.87438
F-LNH isomer 2	Birth_weight	y	-0.095194	0.0502748	0.0615809	0.87438
F-LNH isomer 2	waz.1y	y	-0.0635561	0.0328765	0.0564664	0.87438
F-LNH isomer 2	waz.6m	y	-0.0463016	0.0328766	0.163003	0.87438
F-LNH isomer 2	whz.1y	y	-0.0643711	0.0313357	0.0429884	0.87438
F-LNH isomer 2	whz.6m	y	-0.0525546	0.0305316	0.0891069	0.87438
F-LNH isomer 2	z-score birth	y	-0.0713439	0.0376805	0.0615919	0.87438
F-LNH isomer 3	Birth_weight	y	-0.0725395	0.0404384	0.0762753	0.87438
F-LNH isomer 3	waz.1y	y	-0.047526	0.0263818	0.0750928	0.87438
F-LNH isomer 3	whz.1y	y	-0.0519315	0.0251461	0.0419154	0.87438
F-LNH isomer 3	z-score birth	y	-0.050899	0.0303765	0.0973655	0.87438
F-LNH isomer 4	haz.1y	y	0.0150283	0.010252	0.146325	0.87438
F-LNH isomer 4	waz.1y	y	-0.0273424	0.0154863	0.0809746	0.87438
F-LNH isomer 4	waz.6m	y	-0.0236328	0.0153444	0.127569	0.87438
F-LNH isomer 4	whz.6m	y	-0.0257006	0.0142579	0.0752727	0.87438
F-LNH isomer 5	Birth_weight	y	0.0330786	0.0215935	0.12914	0.87438
F-LNH isomer 5	whz.1y	y	-0.0253187	0.013579	0.0656558	0.87438
F-LNH isomer 6	waz.1y	y	-0.0255475	0.0137154	0.0658818	0.87438
F-LNH isomer 6	waz.6m	y	-0.0299596	0.0137935	0.0328934	0.87438
F-LNH isomer 6	whz.1y	y	-0.024322	0.0129971	0.0646976	0.87438
F-LNH isomer 6	whz.6m	y	-0.0294346	0.0128218	0.0243472	0.87438
F-LNO isomer 1	waz.1y	y	-0.00665405	0.00461869	0.153265	0.87438
F-LNO isomer 1	whz.1y	y	-0.00736846	0.00441132	0.0984857	0.87438
F-LNO isomer 2	Maternal_age	y	-0.00337697	0.00169951	0.050029	0.87438
F-LNO isomer 3	Birth_weight	y	0.00741438	0.00448112	0.101572	0.87438
F-LNO isomer 3	haz.1y	y	0.00449062	0.00191016	0.0210149	0.87438
F-LNO isomer 3	haz.6m	y	0.003619	0.00241113	0.137354	0.87438
F-SL	Maternal_age	y	0.000408282	0.000239766	0.0921287	0.87438
F-SL	haz.6m	y	0.00149967	0.000770853	0.0552756	0.87438
FS-LNH isomer 1	haz.1y	y	0.019179	0.00949666	0.0465431	0.87438
FS-LNH isomer 1	whz.1y	y	-0.0227384	0.0139439	0.106609	0.87438
FS-LNH isomer 2	haz.1y	y	0.00916853	0.00384378	0.0192622	0.87438
FS-LNH isomer 2	whz.1y	y	-0.011076	0.00570462	0.0554617	0.87438
FS-LNH isomer 2	whz.6m	y	-0.00814233	0.00562456	0.151675	0.87438
FS-LNH isomer 3	BMI	y	0.000787524	0.000388797	0.0458414	0.87438
FS-LNH isomer 3	waz.1y	y	-0.00314949	0.0019326	0.106788	0.87438
FS-LNH isomer 3	waz.6m	y	-0.00370662	0.00206151	0.0760451	0.87438
FS-LNO	Birth_weight	y	0.00212344	0.00125936	0.095313	0.87438
FS-LNO	GA	y	0.000168548	0.00011829	0.157733	0.87438
FS-LNO	haz.1y	y	0.00142741	0.000533519	0.00893309	0.87438
GL isomer 1	BMI	y	-0.000308369	0.000219149	0.162914	0.87438
GL isomer 1	GA	y	-0.000215754	0.000153238	0.162664	0.87438
GL isomer 3	GA	y	-0.00111876	0.000717149	0.122348	0.87438
GL isomer 3	Maternal_age	y	0.00224505	0.00131201	0.0905767	0.87438
LND	BMI	y	0.0015349	0.000995151	0.12657	0.87438
LNFP I	Birth_weight	y	0.457471	0.191159	0.0188302	0.87438
LNFP I	GA	y	0.0371443	0.0180175	0.042199	0.87438
LNFP I	z-score birth	y	0.231861	0.14578	0.115311	0.87438
LNFP II	Birth_weight	y	-0.16945	0.101055	0.0971274	0.87438
LNFP II	z-score birth	y	-0.120455	0.075861	0.11591	0.87438
LNFP isomer 1	Birth_weight	y	0.318757	0.142729	0.0280654	0.87438
LNFP isomer 1	GA	y	0.0286558	0.0133749	0.0349146	0.87438
LNFP isomer 1	z-score birth	y	0.157552	0.108674	0.150677	0.87438
LNFP isomer 2	Maternal_age	y	0.0181051	0.0116001	0.122168	0.87438
LNFP isomer 2	waz.1y	y	0.0691374	0.0446275	0.124961	0.87438
LNH+LNnH isomer 1	BMI	y	0.0182408	0.0123509	0.143279	0.87438
LNH+LNnH isomer 1	haz.1y	y	0.062019	0.0400269	0.12495	0.87438
LNH+LNnH isomer 1	waz.1y	y	-0.091153	0.0608123	0.137513	0.87438
LNH+LNnH isomer 1	waz.6m	y	-0.0869167	0.0617777	0.163421	0.87438
LNH+LNnH isomer 1	whz.6m	y	-0.111851	0.0573215	0.0545673	0.87438
LNH+LNnH isomer 3	Birth_weight	y	0.0143075	0.00911825	0.120212	0.87438
LNO-isomer 1	Maternal_age	y	0.00163503	0.000927914	0.0815344	0.87438
LNO-isomer 1	haz.1y	y	0.0048489	0.00229487	0.0375047	0.87438
LNO-isomer 1	whz.1y	y	-0.00481959	0.00340271	0.160271	0.87438
LNO-isomer 1	z-score birth	y	0.00727316	0.00405164	0.0760687	0.87438
LNO-isomer 2	whz.1y	y	-0.0221704	0.0145112	0.130228	0.87438
LSTabc 1	whz.1y	y	-0.0334275	0.0230327	0.150331	0.87438
LSTabc 2	waz.1y	y	0.0157588	0.00965595	0.106288	0.87438
LSTabc 2	waz.6m	y	0.0142584	0.00954342	0.139195	0.87438
LSTabc 2	whz.6m	y	0.0127642	0.00891464	0.156138	0.87438
S-LNH isomer 1	haz.1y	y	0.0471445	0.0195397	0.017957	0.87438
S-LNH isomer 1	whz.1y	y	-0.0649252	0.0286514	0.0259598	0.87438
TF-LNH	waz.1y	y	-0.00532029	0.00308661	0.0883195	0.87438
TF-LNH	whz.1y	y	-0.00483093	0.00296696	0.107131	0.87438
Total fucosylated	GA	y	0.0744542	0.0376474	0.051095	0.87438
Total fucosylated	haz.1y	y	0.248509	0.173606	0.155925	0.87438
Total fucosylated	whz.1y	y	-0.493866	0.254491	0.0555829	0.87438
Total fucosylated	whz.6m	y	-0.375861	0.241094	0.122998	0.87438
Total fucosylated and sialyated	haz.1y	y	0.0296464	0.0129717	0.0247453	0.87438
Total fucosylated and sialyated	whz.1y	y	-0.0366711	0.0191161	0.0583867	0.87438
Total sialyated	whz.1y	y	-0.120459	0.0834716	0.152621	0.87438
F-LNH isomer 3	No_of_siblings	factor(y)1	-0.0533521	0.064316	0.4091	0.87502
Total neutral	BMI_group	factor(y)OB	0.864097	1.04983	0.412713	0.877869
3'FL	whz.6m	y	-0.000260396	0.000187583	0.168991	0.879299
F-SL	waz.6m	y	0.0013737	0.000985545	0.167321	0.879299
LNFP isomer 3	whz.1y	y	-0.0023046	0.00166559	0.170046	0.879299
Total fucosylated	Birth_weight	y	0.561056	0.407091	0.171633	0.879982
LSTabc 1	Inf_sex	factor(y)Male	0.0438755	0.0539042	0.417869	0.883953
3-SLN	BMI_group	factor(y)OB	0.00103753	0.0013985	0.460154	0.886833
6-SLN	BMI_group	factor(y)OB	0.0112601	0.015394	0.466465	0.886833
6-SLN	Inf_sex	factor(y)Male	0.008908	0.0121457	0.465248	0.886833
DF-LND	No_of_siblings	factor(y)2	-0.00316568	0.00435559	0.469318	0.886833
DF-LNH isomer 4	C_sec	factor(y)Yes	-0.00350949	0.00459411	0.446963	0.886833
DF-LNO	C_sec	factor(y)Yes	-0.00568844	0.00791876	0.474445	0.886833
F-LNH isomer 3	Inf_sex	factor(y)Male	-0.0429679	0.0604004	0.478727	0.886833
F-LNH isomer 4	BMI_group	factor(y)OB	0.0316323	0.0445035	0.47912	0.886833
F-LNH isomer 4	C_sec	factor(y)Yes	-0.0568943	0.0757015	0.454321	0.886833
F-LNO isomer 3	No_of_siblings	factor(y)2	-0.00748149	0.010152	0.46316	0.886833
GL isomer 2	BMI_group	factor(y)OW	0.00481159	0.00642321	0.455821	0.886833
GL isomer 2	C_sec	factor(y)Yes	-0.00943692	0.0120251	0.434696	0.886833
LNFP I	Inf_sex	factor(y)Male	0.208738	0.2894	0.472651	0.886833
LNFP I	No_of_siblings	factor(y)1	-0.246424	0.313054	0.433351	0.886833
LNFP II	BMI_group	factor(y)OW	-0.13939	0.174569	0.426765	0.886833
LNFP isomer 1	BMI_group	factor(y)OW	0.198272	0.249612	0.429171	0.886833
LNFP isomer 1	Inf_sex	factor(y)Male	0.160928	0.215179	0.456528	0.886833
LNFP isomer 4	No_of_siblings	factor(y)1	0.00227555	0.00303299	0.455142	0.886833
LNT + LNnT 2	BMI_group	factor(y)OB	0.361388	0.47576	0.449546	0.886833
LNT + LNnT 2	Inf_sex	factor(y)Male	0.298964	0.373762	0.425936	0.886833
LNTri-II	C_sec	factor(y)Yes	0.0411868	0.0537245	0.445354	0.886833
LSTabc 2	BMI_group	factor(y)OB	-0.0202735	0.0277687	0.4673	0.886833
LSTabc 2	C_sec	factor(y)Yes	0.037306	0.0470299	0.429772	0.886833
S-LNH isomer 2	No_of_siblings	factor(y)1	0.00654588	0.00894471	0.466271	0.886833
Total fucosylated and sialyated	BMI_group	factor(y)OB	0.0413975	0.0576413	0.474563	0.886833
Total fucosylated and sialyated	BMI_group	factor(y)OW	0.0402454	0.0525749	0.446053	0.886833
F-LNH isomer 5	GA	y	0.00275951	0.00202465	0.176375	0.887706
F-LNO isomer 2	whz.1y	y	-0.00853144	0.00631837	0.180476	0.887706
F-LNO isomer 3	BMI	y	0.000818178	0.000602211	0.177738	0.887706
LNFP isomer 2	haz.1y	y	0.0392663	0.0290392	0.179861	0.887706
Total neutral	haz.1y	y	0.33003	0.24229	0.176715	0.887706
LNH+LNnH isomer 3	C_sec	factor(y)Yes	-0.0206203	0.0292464	0.482637	0.889068
FS-LNO	z-score birth	y	0.00127604	0.000949304	0.182343	0.889655
F-LNH isomer 5	haz.1y	y	0.0125272	0.00936687	0.18462	0.889851
F-LNO isomer 3	GA	y	0.000559145	0.000421294	0.187873	0.889851
LNO-isomer 1	GA	y	-0.000671306	0.000509666	0.191208	0.889851
LNT + LNnT 2	haz.1y	y	0.145024	0.109812	0.190121	0.889851
LNTri-II	Maternal_age	y	0.00382119	0.00288606	0.188926	0.889851
TF-LNH	Maternal_age	y	-0.00107345	0.000810127	0.188589	0.889851
6'SL	No_of_siblings	factor(y)1	0.0430415	0.0619441	0.489026	0.8923
GL isomer 2	BMI_group	factor(y)OB	-0.00490047	0.00704219	0.488364	0.8923
LNO-isomer 2	BMI_group	factor(y)OW	0.0272982	0.0396928	0.493447	0.896118
LNFP II	No_of_siblings	factor(y)2	-0.157156	0.229851	0.495984	0.896497
F-LNH isomer 3	whz.6m	y	-0.0318221	0.0243396	0.194862	0.899933
3'FL	Inf_sex	factor(y)Male	-0.00026957	0.000424478	0.527036	0.900781
3'SL	Inf_sex	factor(y)Male	0.0173533	0.0280914	0.538339	0.900781
3'SL	No_of_siblings	factor(y)1	0.0196218	0.0301751	0.517254	0.900781
6'SL	Inf_sex	factor(y)Male	0.0381771	0.0573175	0.507113	0.900781
F-LNH isomer 1	No_of_siblings	factor(y)1	-0.00566601	0.00960892	0.556964	0.900781
F-LNH isomer 2	C_sec	factor(y)Yes	-0.103987	0.162332	0.523458	0.900781
F-LNH isomer 4	No_of_siblings	factor(y)1	-0.0248805	0.0373763	0.5074	0.900781
F-LNH isomer 5	No_of_siblings	factor(y)2	-0.0279107	0.0487608	0.568545	0.900781
F-LNH isomer 6	C_sec	factor(y)Yes	-0.0388931	0.0673134	0.56488	0.900781
F-SL	C_sec	factor(y)Yes	0.00257487	0.00449831	0.568505	0.900781
FS-LNO	BMI_group	factor(y)OW	0.00128238	0.00216866	0.555835	0.900781
GL isomer 1	No_of_siblings	factor(y)2	0.00233927	0.00368984	0.52778	0.900781
GL isomer 1	Secretor_MS	factor(y)Secretor	-0.00197404	0.00294325	0.504169	0.900781
LDFT	Inf_sex	factor(y)Male	0.0535097	0.0929822	0.566433	0.900781
LNFP I	BMI_group	factor(y)OW	0.202477	0.336151	0.548515	0.900781
LNFP isomer 3	BMI_group	factor(y)OB	0.00306774	0.0049781	0.539341	0.900781
LNFP isomer 4	C_sec	factor(y)Yes	-0.00354408	0.00609223	0.562231	0.900781
LNH+LNnH isomer 1	Inf_sex	factor(y)Male	-0.0890428	0.137232	0.518126	0.900781
LNH+LNnH isomer 2	BMI_group	factor(y)OB	0.018185	0.0294533	0.53857	0.900781
LNH+LNnH isomer 2	C_sec	factor(y)Yes	-0.0301532	0.049917	0.547353	0.900781
LNH+LNnH isomer 2	No_of_siblings	factor(y)1	0.0151374	0.0251695	0.549143	0.900781
LNO-isomer 1	BMI_group	factor(y)OB	0.0062065	0.0102482	0.546344	0.900781
LNO-isomer 2	Secretor_MS	factor(y)Secretor	0.0273263	0.0415467	0.512432	0.900781
LNT + LNnT 1	BMI_group	factor(y)OB	0.252508	0.418696	0.548023	0.900781
LNTri-II	No_of_siblings	factor(y)2	0.0223921	0.037976	0.556979	0.900781
S-LNH isomer 1	Inf_sex	factor(y)Male	0.0409079	0.0683167	0.550846	0.900781
Total fucosylated and sialyated	No_of_siblings	factor(y)2	0.0407957	0.0688967	0.555318	0.900781
Total neutral	Inf_sex	factor(y)Male	0.514716	0.826389	0.534994	0.900781
Total neutral	No_of_siblings	factor(y)2	0.808396	1.26198	0.523499	0.900781
Total sialyated	No_of_siblings	factor(y)1	0.124367	0.211474	0.558008	0.900781
F-LNH isomer 4	No_of_siblings	factor(y)2	-0.0295027	0.0526436	0.576648	0.90616
LNT + LNnT 1	No_of_siblings	factor(y)2	0.282713	0.502714	0.575324	0.90616
DF-LNH isomer 1	GA	y	-0.00107605	0.0008411	0.204143	0.910645
F-LNO isomer 1	Maternal_age	y	-0.00155169	0.00121053	0.203269	0.910645
LNFP I	haz.1y	y	0.106749	0.0835319	0.204707	0.910645
LNO-isomer 2	BMI	y	0.00398131	0.00309887	0.202247	0.910645
LSTabc 2	z-score birth	y	0.0141234	0.0110484	0.204499	0.910645
F-LNH isomer 3	C_sec	factor(y)Yes	-0.0711205	0.130392	0.586834	0.914895
FS-LNH isomer 1	No_of_siblings	factor(y)1	-0.0194398	0.0357864	0.588385	0.914895
LND	No_of_siblings	factor(y)2	-0.00913484	0.0168592	0.589335	0.914895
S-LNH isomer 1	No_of_siblings	factor(y)1	-0.0393181	0.0731091	0.592104	0.915502
3'SL	BMI	y	-0.00321995	0.00253568	0.207483	0.916259
DF-LNH isomer 4	haz.6m	y	-0.00101518	0.000801605	0.20908	0.916619
F-LNH isomer 2	Inf_sex	factor(y)Male	-0.0400325	0.0753388	0.596504	0.918616
FS-LNH isomer 1	haz.6m	y	0.0144029	0.0114252	0.211155	0.919054
DF-LND	C_sec	factor(y)Yes	-0.00319271	0.00618141	0.606799	0.919711
DF-LNH isomer 1	C_sec	factor(y)Yes	-0.0147555	0.0287569	0.609159	0.919711
DF-LNH isomer 4	BMI_group	factor(y)OB	0.00140117	0.00270693	0.606035	0.919711
GL isomer 3	C_sec	factor(y)Yes	-0.0128686	0.0246265	0.602599	0.919711
LNH+LNnH isomer 3	BMI_group	factor(y)OB	0.00902479	0.0172297	0.601754	0.919711
F-SL	BMI_group	factor(y)OW	-0.00122048	0.00242136	0.615504	0.92566
3'FL	GA	y	3.32631e-05	2.68064e-05	0.217953	0.928452
F-LNH isomer 3	Maternal_age	y	-0.00868188	0.00700153	0.218273	0.928452
FS-LNH isomer 3	whz.1y	y	-0.0023066	0.00186466	0.219452	0.928452
LSTabc 2	haz.1y	y	0.00798036	0.0063959	0.215516	0.928452
3'SL	BMI_group	factor(y)OW	-0.0158582	0.0325375	0.627214	0.929918
DF-LNH isomer 4	Inf_sex	factor(y)Male	0.0010379	0.00213479	0.628045	0.929918
F-LNH isomer 6	BMI_group	factor(y)OW	0.017713	0.0360101	0.624037	0.929918
GL isomer 3	BMI_group	factor(y)OB	-0.00689266	0.0142748	0.630412	0.929918
Total fucosylated and sialyated	No_of_siblings	factor(y)1	-0.0239899	0.0489158	0.625076	0.929918
2'FL	BMI_group	factor(y)OW	0.0483272	0.123826	0.697282	0.930755
DF-LND	BMI_group	factor(y)OB	0.00142778	0.00359237	0.692011	0.930755
DF-LND	Secretor_MS	factor(y)Secretor	0.0012018	0.00347246	0.730098	0.930755
DF-LNH isomer 2	BMI_group	factor(y)OW	-0.0116212	0.0269564	0.667454	0.930755
DF-LNH isomer 2	No_of_siblings	factor(y)1	0.0116251	0.0249495	0.642435	0.930755
DF-LNH isomer 3	BMI_group	factor(y)OW	-0.00250518	0.00547278	0.648272	0.930755
F-LND	C_sec	factor(y)Yes	-0.00419092	0.00894049	0.640402	0.930755
F-LNH isomer 1	Inf_sex	factor(y)Male	0.00325903	0.0088607	0.7139	0.930755
F-LNH isomer 2	BMI_group	factor(y)OB	-0.0339079	0.0953578	0.723011	0.930755
F-LNH isomer 4	BMI_group	factor(y)OW	-0.017118	0.0405918	0.674276	0.930755
F-LNH isomer 6	No_of_siblings	factor(y)2	0.0164499	0.0473882	0.729341	0.930755
F-LNO isomer 1	BMI_group	factor(y)OB	0.00553863	0.0133137	0.678428	0.930755
F-LNO isomer 1	Inf_sex	factor(y)Male	0.00456077	0.0104678	0.664124	0.930755
F-LNO isomer 2	BMI_group	factor(y)OW	0.00669459	0.0172092	0.698217	0.930755
FS-LNH isomer 1	BMI_group	factor(y)OW	0.0176563	0.0383596	0.64646	0.930755
FS-LNH isomer 3	No_of_siblings	factor(y)1	-0.00193762	0.0047533	0.684553	0.930755
FS-LNO	No_of_siblings	factor(y)1	-0.000903288	0.00202715	0.65701	0.930755
FS-LNO	No_of_siblings	factor(y)2	0.00108784	0.0028552	0.70414	0.930755
LDFT	C_sec	factor(y)Yes	0.0873443	0.200654	0.664412	0.930755
LND	Inf_sex	factor(y)Male	-0.00475989	0.0110841	0.668658	0.930755
LND	No_of_siblings	factor(y)1	-0.00480789	0.0119698	0.688924	0.930755
LNFP I	No_of_siblings	factor(y)2	0.161174	0.440929	0.715612	0.930755
LNFP II	C_sec	factor(y)Yes	-0.115877	0.325436	0.722642	0.930755
LNFP II	Inf_sex	factor(y)Male	-0.0559513	0.150918	0.711722	0.930755
LNH+LNnH isomer 1	BMI_group	factor(y)OW	0.0736653	0.158761	0.643806	0.930755
LNH+LNnH isomer 1	No_of_siblings	factor(y)2	-0.0898119	0.209761	0.669603	0.930755
LNH+LNnH isomer 2	BMI_group	factor(y)OW	0.0105085	0.0268644	0.696629	0.930755
LNH+LNnH isomer 3	No_of_siblings	factor(y)1	-0.00517289	0.0147342	0.726386	0.930755
LNO-isomer 2	Inf_sex	factor(y)Male	-0.0152013	0.0343741	0.659407	0.930755
LNT + LNnT 2	BMI_group	factor(y)OW	0.182029	0.433942	0.675901	0.930755
LNT + LNnT 2	C_sec	factor(y)Yes	-0.28877	0.808263	0.721744	0.930755
LNTri-II	BMI_group	factor(y)OW	0.0127766	0.0289545	0.660116	0.930755
LSTabc 1	BMI_group	factor(y)OB	0.0253736	0.0682434	0.710938	0.930755
LSTabc 1	No_of_siblings	factor(y)2	0.0348358	0.0824389	0.673667	0.930755
S-LNH isomer 2	No_of_siblings	factor(y)2	0.00462951	0.0125984	0.714173	0.930755
Total fucosylated	BMI_group	factor(y)OB	0.290371	0.769682	0.706898	0.930755
Total fucosylated	C_sec	factor(y)Yes	-0.495692	1.30426	0.704819	0.930755
Total fucosylated	Inf_sex	factor(y)Male	0.269175	0.60469	0.657308	0.930755
Total neutral	BMI_group	factor(y)OW	0.344979	0.957556	0.719519	0.930755
Total neutral	C_sec	factor(y)Yes	-0.67325	1.78438	0.706858	0.930755
Total sialyated	BMI_group	factor(y)OB	0.0940066	0.246972	0.7044	0.930755
3'FL	C_sec	factor(y)Yes	0.0003103	0.000916778	0.735816	0.934948
3'SL	whz.1y	y	0.0143076	0.0120226	0.237298	0.939056
3-SLN	waz.1y	y	0.000590869	0.000494454	0.235337	0.939056
6-SLN	waz.1y	y	-0.00655185	0.00541249	0.229363	0.939056
DF-LND	z-score birth	y	-0.00177782	0.00145025	0.223517	0.939056
DF-LNH isomer 1	waz.1y	y	-0.00692071	0.00592783	0.246201	0.939056
F-LND	haz.6m	y	0.0016912	0.00144601	0.245693	0.939056
F-LNH isomer 5	whz.6m	y	-0.0164181	0.0141642	0.249897	0.939056
F-LNH isomer 6	BMI	y	0.00335283	0.00282026	0.237702	0.939056
F-LNO isomer 3	z-score birth	y	0.0039884	0.00338379	0.241703	0.939056
GL isomer 1	Maternal_age	y	0.000328999	0.000282089	0.246646	0.939056
LND	whz.1y	y	-0.00557018	0.00474095	0.243274	0.939056
LNFP isomer 1	haz.1y	y	0.0752997	0.0618766	0.226958	0.939056
LNO-isomer 2	waz.6m	y	-0.0177625	0.0152979	0.24914	0.939056
LNTri-II	Birth_weight	y	0.0196248	0.016862	0.247631	0.939056
S-LNH isomer 1	haz.6m	y	0.0282887	0.0241088	0.24417	0.939056
Total fucosylated	haz.6m	y	0.238777	0.205816	0.249481	0.939056
Total fucosylated and sialyated	haz.6m	y	0.0189622	0.0155865	0.227386	0.939056
Total sialyated	haz.1y	y	0.0684575	0.0571646	0.234383	0.939056
3-SLN	z-score birth	y	0.000640812	0.000563305	0.258379	0.93979
6'SL	z-score birth	y	-0.0328797	0.0290614	0.260966	0.93979
F-LNH isomer 3	waz.6m	y	-0.0297999	0.0260866	0.256805	0.93979
GL isomer 1	z-score birth	y	-0.00140141	0.00123298	0.258789	0.93979
LNO-isomer 2	whz.6m	y	-0.0163115	0.0142764	0.256677	0.93979
LSTabc 2	BMI	y	-0.00224049	0.00197512	0.259726	0.93979
TF-LNH	z-score birth	y	-0.004029	0.00354886	0.259335	0.93979
F-LNH isomer 1	BMI_group	factor(y)OW	0.0032887	0.0102113	0.748176	0.944419
LNFP isomer 3	BMI_group	factor(y)OW	0.001465	0.00454055	0.747736	0.944419
DF-LNO	No_of_siblings	factor(y)1	-0.00123958	0.00396969	0.755598	0.95067
DF-LND	waz.6m	y	-0.00110756	0.00100043	0.27166	0.95219
DF-LNH isomer 3	haz.6m	y	0.00181918	0.00164854	0.273157	0.95219
DF-LNH isomer 4	GA	y	-0.000147134	0.000134953	0.278574	0.95219
F-LNO isomer 1	z-score birth	y	-0.00579728	0.00530232	0.277225	0.95219
F-LNO isomer 2	waz.1y	y	-0.00738448	0.0066094	0.266956	0.95219
FS-LNH isomer 3	haz.6m	y	-0.0018089	0.00164911	0.27602	0.95219
LDFT	whz.1y	y	-0.0441474	0.0398233	0.270701	0.95219
LNT + LNnT 1	haz.1y	y	0.105538	0.0966187	0.277745	0.95219
TF-LNH	GA	y	0.000493304	0.000442884	0.268379	0.95219
F-LNH isomer 4	GA	y	0.00241496	0.00222362	0.280424	0.953126
LNH+LNnH isomer 2	Inf_sex	factor(y)Male	0.00708136	0.0231856	0.760767	0.954056
3'FL	No_of_siblings	factor(y)2	0.000191866	0.000651695	0.769154	0.956438
DF-LNH isomer 1	Inf_sex	factor(y)Male	0.00394883	0.0133499	0.768083	0.956438
LSTabc 2	BMI_group	factor(y)OW	-0.00742442	0.0253279	0.770119	0.956438
3'FL	No_of_siblings	factor(y)1	0.000128561	0.000462695	0.781793	0.956609
3-SLN	C_sec	factor(y)Yes	-0.000654744	0.0024008	0.785708	0.956609
F-LNH isomer 1	C_sec	factor(y)Yes	-0.00498666	0.0191132	0.794778	0.956609
F-LNH isomer 2	No_of_siblings	factor(y)1	-0.0228886	0.080718	0.777427	0.956609
F-LNO isomer 1	No_of_siblings	factor(y)1	-0.0030382	0.0112331	0.787448	0.956609
LDFT	No_of_siblings	factor(y)2	0.0363835	0.137967	0.792633	0.956609
LNFP isomer 2	BMI_group	factor(y)OB	0.03372	0.12829	0.793294	0.956609
LNFP isomer 2	C_sec	factor(y)Yes	0.058396	0.217391	0.78885	0.956609
LNH+LNnH isomer 1	Secretor_MS	factor(y)Secretor	-0.045375	0.166416	0.785753	0.956609
Total fucosylated	BMI_group	factor(y)OW	0.18287	0.70203	0.795103	0.956609
DF-LNO	Birth_weight	y	-0.00268598	0.002487	0.28309	0.956813
FS-LNH isomer 1	BMI_group	factor(y)OB	0.0108091	0.0420562	0.797773	0.956831
2'FL	whz.1y	y	-0.0487608	0.0456098	0.288022	0.960812
FS-LNO	BMI	y	0.000182114	0.000170003	0.286991	0.960812
S-LNH isomer 2	BMI	y	0.000794398	0.000744745	0.289038	0.960812
LNFP isomer 1	BMI_group	factor(y)OB	0.0667533	0.273667	0.807866	0.962936
TF-LNH	BMI_group	factor(y)OB	-0.00216915	0.00881788	0.806266	0.962936
2'FL	No_of_siblings	factor(y)2	0.0368701	0.159172	0.81737	0.965299
DF-LNH isomer 1	BMI_group	factor(y)OB	0.00395133	0.0169871	0.816612	0.965299
DF-LNH isomer 1	No_of_siblings	factor(y)1	-0.0033648	0.0144232	0.816089	0.965299
DF-LNO	BMI	y	0.000352077	0.000332664	0.29279	0.967966
FS-LNH isomer 3	Inf_sex	factor(y)Male	-0.000959047	0.00437497	0.826992	0.973676
LNH+LNnH isomer 3	No_of_siblings	factor(y)2	-0.00447242	0.0207527	0.82988	0.974097
Total fucosylated	Maternal_age	y	-0.0735341	0.0701448	0.297363	0.977742
2'FL	C_sec	factor(y)Yes	0.0334398	0.230301	0.884885	0.982488
2'FL	Inf_sex	factor(y)Male	0.0204476	0.106797	0.848604	0.982488
3'SL	C_sec	factor(y)Yes	-0.00876449	0.060696	0.885515	0.982488
6'SL	BMI_group	factor(y)OB	0.0118882	0.0720785	0.869378	0.982488
6'SL	C_sec	factor(y)Yes	-0.0199254	0.123884	0.872589	0.982488
DF-LNO	Inf_sex	factor(y)Male	0.000711929	0.00368244	0.847145	0.982488
F-LNH isomer 1	No_of_siblings	factor(y)2	0.00201835	0.0135339	0.881798	0.982488
F-LNO isomer 3	C_sec	factor(y)Yes	-0.00228881	0.0144334	0.874365	0.982488
F-SL	Inf_sex	factor(y)Male	0.000422146	0.00208957	0.840363	0.982488
F-SL	No_of_siblings	factor(y)1	0.000385987	0.0022321	0.863116	0.982488
FS-LNH isomer 2	No_of_siblings	factor(y)1	-0.00209522	0.0142667	0.883586	0.982488
FS-LNH isomer 3	BMI_group	factor(y)OW	0.000893151	0.00498164	0.858128	0.982488
GL isomer 1	BMI_group	factor(y)OW	-0.000426582	0.00280064	0.879291	0.982488
LNFP I	BMI_group	factor(y)OB	0.0572477	0.368545	0.876918	0.982488
LNFP isomer 1	C_sec	factor(y)Yes	-0.0684814	0.465396	0.883353	0.982488
LNFP isomer 4	BMI_group	factor(y)OB	-0.000638934	0.00360162	0.859605	0.982488
LNFP isomer 4	Inf_sex	factor(y)Male	-0.000493198	0.00283032	0.862065	0.982488
LNT + LNnT 1	C_sec	factor(y)Yes	0.114278	0.711322	0.872733	0.982488
LNTri-II	BMI_group	factor(y)OB	-0.00505427	0.0317448	0.873868	0.982488
FS-LNH isomer 2	Secretor_MS	factor(y)Secretor	-0.00225348	0.0163916	0.890967	0.985697
FS-LNO	whz.1y	y	-0.000837188	0.000805762	0.301716	0.986693
2'FL	z-score birth	y	0.0537132	0.0541133	0.323623	0.988696
3'FL	BMI	y	-3.94129e-05	3.84409e-05	0.308039	0.988696
6-SLN	GA	y	-0.000754174	0.000770105	0.33011	0.988696
DF-LNH isomer 2	whz.6m	y	-0.010158	0.00998234	0.311975	0.988696
DF-LNH isomer 4	waz.6m	y	-0.00104223	0.00101801	0.3091	0.988696
F-LNO isomer 1	Birth_weight	y	-0.00701138	0.00708314	0.324952	0.988696
F-LNO isomer 2	BMI	y	0.00133316	0.0013468	0.324953	0.988696
F-LNO isomer 3	whz.1y	y	-0.00280982	0.00286352	0.329222	0.988696
FS-LNH isomer 1	Birth_weight	y	-0.0223396	0.0223643	0.320583	0.988696
GL isomer 2	GA	y	-0.000347495	0.000353746	0.328632	0.988696
GL isomer 2	Maternal_age	y	0.000642514	0.000648884	0.324799	0.988696
LNFP I	haz.6m	y	0.106126	0.106296	0.321132	0.988696
LNH+LNnH isomer 2	BMI	y	0.00206598	0.00209696	0.327214	0.988696
LNO-isomer 2	waz.1y	y	-0.0150559	0.0152253	0.325468	0.988696
LSTabc 1	waz.1y	y	-0.0248374	0.0241285	0.306154	0.988696
Total neutral	BMI	y	0.0748474	0.0748532	0.32009	0.988696
Total sialyated	GA	y	-0.0124911	0.0123901	0.316144	0.988696
DF-LNH isomer 3	No_of_siblings	factor(y)2	-0.000752135	0.00696417	0.914247	0.989248
FS-LNH isomer 2	Inf_sex	factor(y)Male	-0.00170785	0.0135438	0.899942	0.989248
FS-LNH isomer 3	No_of_siblings	factor(y)2	-0.000689037	0.00669491	0.918267	0.989248
LDFT	BMI_group	factor(y)OB	0.0129851	0.118537	0.913022	0.989248
LND	BMI_group	factor(y)OW	0.00134746	0.0127006	0.915752	0.989248
LNFP II	BMI_group	factor(y)OB	-0.019309	0.191391	0.919872	0.989248
LNFP isomer 2	Inf_sex	factor(y)Male	0.0128553	0.100851	0.898861	0.989248
LNFP isomer 4	BMI_group	factor(y)OW	-0.000348887	0.00328505	0.915665	0.989248
LNH+LNnH isomer 3	Inf_sex	factor(y)Male	-0.0014684	0.0136009	0.91427	0.989248
LNO-isomer 2	No_of_siblings	factor(y)1	0.00377156	0.0372397	0.919565	0.989248
2'FL	BMI_group	factor(y)OB	-0.00614494	0.135759	0.964001	0.992986
DF-LNH isomer 1	BMI_group	factor(y)OW	-0.00113328	0.015494	0.94186	0.992986
DF-LNH isomer 3	BMI_group	factor(y)OB	-0.000478534	0.00600017	0.936617	0.992986
DF-LNH isomer 3	C_sec	factor(y)Yes	-0.000401873	0.0101806	0.968602	0.992986
F-LND	Secretor_MS	factor(y)Secretor	-0.000209233	0.00502443	0.966878	0.992986
F-LNH isomer 3	BMI_group	factor(y)OB	-0.00342298	0.0764329	0.964382	0.992986
F-LNH isomer 5	Inf_sex	factor(y)Male	0.00194622	0.03219	0.951926	0.992986
F-LNH isomer 6	Inf_sex	factor(y)Male	-0.00212643	0.0312761	0.945949	0.992986
F-LNO isomer 1	BMI_group	factor(y)OW	-0.00107974	0.0121435	0.929354	0.992986
FS-LNH isomer 1	No_of_siblings	factor(y)2	-0.00345016	0.0504043	0.945586	0.992986
GL isomer 3	Secretor_MS	factor(y)Secretor	0.000977115	0.0138437	0.943891	0.992986
LDFT	BMI_group	factor(y)OW	0.00439017	0.108118	0.967703	0.992986
LNFP isomer 1	No_of_siblings	factor(y)2	0.0291917	0.327677	0.92922	0.992986
LNFP isomer 2	BMI_group	factor(y)OW	0.00444675	0.117014	0.969773	0.992986
LNFP isomer 3	Inf_sex	factor(y)Male	-0.000270065	0.00392043	0.945236	0.992986
LNH+LNnH isomer 1	No_of_siblings	factor(y)1	-0.00636998	0.148928	0.965982	0.992986
S-LNH isomer 1	Secretor_MS	factor(y)Secretor	-0.00517641	0.0828491	0.950322	0.992986
Total fucosylated	No_of_siblings	factor(y)2	-0.0528051	0.916959	0.954211	0.992986
2'FL	BMI	y	0.00108715	0.00970828	0.911093	0.995097
2'FL	Maternal_age	y	-0.00376031	0.0124478	0.7633	0.995097
2'FL	haz.1y	y	0.00786081	0.0313856	0.80283	0.995097
2'FL	haz.6m	y	0.0203933	0.0393074	0.605339	0.995097
2'FL	waz.1y	y	-0.0348035	0.0477853	0.468367	0.995097
2'FL	waz.6m	y	-0.0146673	0.0494144	0.767392	0.995097
2'FL	whz.6m	y	-0.0357732	0.0462588	0.441636	0.995097
3'FL	Birth_weight	y	-0.000127509	0.000288852	0.659982	0.995097
3'FL	Maternal_age	y	3.36733e-05	4.9474e-05	0.497895	0.995097
3'FL	haz.1y	y	-7.55696e-05	0.000125531	0.548759	0.995097
3'FL	haz.6m	y	3.18399e-05	0.000160954	0.843694	0.995097
3'FL	waz.6m	y	-0.000175708	0.000202648	0.388569	0.995097
3'SL	Birth_weight	y	-0.00106099	0.0191343	0.955906	0.995097
3'SL	GA	y	-0.000186283	0.00178913	0.917312	0.995097
3'SL	haz.1y	y	0.00681757	0.00818696	0.407301	0.995097
3'SL	haz.6m	y	0.000785082	0.0102061	0.938879	0.995097
3'SL	z-score birth	y	0.012539	0.0142788	0.38225	0.995097
3-SLN	BMI	y	6.59804e-05	0.000100998	0.515278	0.995097
3-SLN	Birth_weight	y	0.00041032	0.000755827	0.588588	0.995097
3-SLN	GA	y	-2.51585e-05	7.07434e-05	0.722968	0.995097
3-SLN	haz.1y	y	0.000242519	0.000325602	0.458404	0.995097
3-SLN	haz.6m	y	3.28428e-05	0.000396166	0.934139	0.995097
3-SLN	waz.6m	y	9.09126e-05	0.000499961	0.856181	0.995097
3-SLN	whz.1y	y	0.000418978	0.000476476	0.381675	0.995097
3-SLN	whz.6m	y	0.000118069	0.000467024	0.80107	0.995097
6'SL	BMI	y	-0.000816322	0.00522208	0.876138	0.995097
6'SL	Birth_weight	y	-0.0259146	0.0389581	0.507668	0.995097
6'SL	haz.1y	y	-0.00044873	0.016877	0.97885	0.995097
6'SL	haz.6m	y	0.0190693	0.021634	0.380748	0.995097
6'SL	whz.6m	y	-0.0174468	0.0255626	0.49691	0.995097
6-SLN	BMI	y	0.000665349	0.00110504	0.548654	0.995097
6-SLN	Birth_weight	y	0.00103428	0.00827972	0.900874	0.995097
6-SLN	Maternal_age	y	0.000902324	0.00141716	0.525964	0.995097
6-SLN	haz.1y	y	-0.00131245	0.0035808	0.714873	0.995097
6-SLN	haz.6m	y	-0.00139305	0.0045897	0.762294	0.995097
6-SLN	waz.6m	y	-0.00329209	0.00580295	0.57213	0.995097
6-SLN	whz.1y	y	-0.00461139	0.00521324	0.378865	0.995097
6-SLN	whz.6m	y	-0.00118599	0.00541407	0.82717	0.995097
6-SLN	z-score birth	y	0.00280518	0.00619891	0.652002	0.995097
DF-LND	BMI	y	0.000120724	0.00026064	0.644377	0.995097
DF-LND	Birth_weight	y	-0.00139779	0.00194573	0.474421	0.995097
DF-LND	GA	y	8.04425e-05	0.000182273	0.660057	0.995097
DF-LND	Maternal_age	y	-0.000313247	0.000333076	0.349553	0.995097
DF-LND	haz.1y	y	-0.000401312	0.000844323	0.635774	0.995097
DF-LND	haz.6m	y	-0.000659389	0.000795348	0.40957	0.995097
DF-LND	whz.6m	y	-0.000488965	0.000940405	0.604552	0.995097
DF-LNH isomer 1	BMI	y	-4.68712e-05	0.00121398	0.969289	0.995097
DF-LNH isomer 1	haz.1y	y	-0.00236173	0.00392816	0.549267	0.995097
DF-LNH isomer 1	haz.6m	y	0.000125655	0.00500379	0.980029	0.995097
DF-LNH isomer 1	waz.6m	y	0.00128075	0.00631982	0.839931	0.995097
DF-LNH isomer 1	whz.1y	y	-0.00490441	0.0057013	0.392057	0.995097
DF-LNH isomer 1	whz.6m	y	0.000946249	0.00589996	0.872989	0.995097
DF-LNH isomer 2	BMI	y	-0.000536453	0.0021129	0.800169	0.995097
DF-LNH isomer 2	GA	y	-0.00136487	0.00147081	0.35596	0.995097
DF-LNH isomer 2	Maternal_age	y	-0.00227594	0.00270045	0.401625	0.995097
DF-LNH isomer 2	haz.1y	y	-0.00314641	0.00683895	0.646625	0.995097
DF-LNH isomer 2	haz.6m	y	-0.001916	0.0085173	0.822596	0.995097
DF-LNH isomer 2	waz.6m	y	-0.00931088	0.0107132	0.387455	0.995097
DF-LNH isomer 3	BMI	y	0.000193232	0.000428648	0.653247	0.995097
DF-LNH isomer 3	Birth_weight	y	0.00129911	0.00320612	0.686315	0.995097
DF-LNH isomer 3	GA	y	0.000282967	0.000298558	0.345837	0.995097
DF-LNH isomer 3	Maternal_age	y	-0.000266146	0.000549755	0.629505	0.995097
DF-LNH isomer 3	waz.1y	y	-0.00190265	0.00210754	0.369135	0.995097
DF-LNH isomer 3	waz.6m	y	0.000249954	0.00210163	0.905634	0.995097
DF-LNH isomer 3	whz.6m	y	-0.00123613	0.00195408	0.52883	0.995097
DF-LNH isomer 3	z-score birth	y	-0.00204491	0.0023953	0.395579	0.995097
DF-LNH isomer 4	BMI	y	5.25473e-05	0.000194215	0.78736	0.995097
DF-LNH isomer 4	Birth_weight	y	1.28119e-05	0.00145293	0.992984	0.995097
DF-LNH isomer 4	Maternal_age	y	0.000102566	0.000248994	0.681399	0.995097
DF-LNH isomer 4	waz.1y	y	-5.67105e-05	0.000959194	0.95299	0.995097
DF-LNH isomer 4	whz.6m	y	0.000292948	0.000954299	0.759669	0.995097
DF-LNH isomer 4	z-score birth	y	-0.000601288	0.00108707	0.581579	0.995097
DF-LNO	GA	y	-0.000151444	0.000233534	0.518357	0.995097
DF-LNO	haz.1y	y	0.000298478	0.00108273	0.783461	0.995097
DF-LNO	haz.6m	y	0.000143408	0.00130368	0.912686	0.995097
DF-LNO	waz.6m	y	0.000319134	0.00164427	0.846611	0.995097
DF-LNO	whz.6m	y	0.000510303	0.00153645	0.74067	0.995097
DF-LNO	z-score birth	y	-0.0010981	0.00187264	0.559114	0.995097
F-LND	Birth_weight	y	0.00184608	0.00281483	0.513637	0.995097
F-LND	GA	y	7.90309e-05	0.000263718	0.765128	0.995097
F-LND	Maternal_age	y	-9.18524e-05	0.000483932	0.8499	0.995097
F-LND	haz.1y	y	0.00103607	0.00122034	0.398237	0.995097
F-LND	waz.1y	y	-0.000730414	0.00185904	0.695356	0.995097
F-LND	waz.6m	y	0.000820481	0.00183999	0.656894	0.995097
F-LND	whz.1y	y	-0.00166728	0.0017751	0.35023	0.995097
F-LND	whz.6m	y	-0.000480218	0.00171911	0.780713	0.995097
F-LND	z-score birth	y	0.000263436	0.00211465	0.901143	0.995097
F-LNH isomer 1	BMI	y	0.000708345	0.000802438	0.379781	0.995097
F-LNH isomer 1	Birth_weight	y	-0.00150232	0.00602498	0.803672	0.995097
F-LNH isomer 1	GA	y	0.000152913	0.000563348	0.786691	0.995097
F-LNH isomer 1	haz.1y	y	-0.000235361	0.00260899	0.928329	0.995097
F-LNH isomer 1	haz.6m	y	0.000637236	0.00280903	0.821124	0.995097
F-LNH isomer 1	waz.1y	y	0.00098842	0.00395772	0.803374	0.995097
F-LNH isomer 1	waz.6m	y	0.00216934	0.00353823	0.541583	0.995097
F-LNH isomer 1	whz.1y	y	0.00188203	0.00379621	0.621324	0.995097
F-LNH isomer 1	whz.6m	y	0.00134081	0.00331028	0.686541	0.995097
F-LNH isomer 1	z-score birth	y	-0.00317638	0.00450455	0.482579	0.995097
F-LNH isomer 2	BMI	y	-0.00241344	0.00685382	0.725582	0.995097
F-LNH isomer 2	GA	y	-0.00229011	0.00478969	0.633742	0.995097
F-LNH isomer 2	Maternal_age	y	-0.00670623	0.00876891	0.446452	0.995097
F-LNH isomer 2	haz.1y	y	-0.00994337	0.0221007	0.653906	0.995097
F-LNH isomer 2	haz.6m	y	-0.00359074	0.0263679	0.892027	0.995097
F-LNH isomer 3	BMI	y	-4.53113e-05	0.00550566	0.993452	0.995097
F-LNH isomer 3	GA	y	-0.000509445	0.00384945	0.895016	0.995097
F-LNH isomer 3	haz.1y	y	-0.00321495	0.0176988	0.856287	0.995097
F-LNH isomer 3	haz.6m	y	-0.00331264	0.020858	0.874217	0.995097
F-LNH isomer 4	BMI	y	0.0019167	0.00319472	0.550076	0.995097
F-LNH isomer 4	Birth_weight	y	-0.00459578	0.0239338	0.848169	0.995097
F-LNH isomer 4	Maternal_age	y	0.000256026	0.00410634	0.950426	0.995097
F-LNH isomer 4	haz.6m	y	0.00130585	0.0123355	0.915961	0.995097
F-LNH isomer 4	z-score birth	y	-0.010134	0.0179093	0.572936	0.995097
F-LNH isomer 5	BMI	y	0.00241536	0.00291452	0.409498	0.995097
F-LNH isomer 5	Maternal_age	y	-0.0017147	0.00374873	0.648505	0.995097
F-LNH isomer 5	haz.6m	y	0.0112926	0.0120457	0.351371	0.995097
F-LNH isomer 5	waz.1y	y	-0.00965922	0.0144011	0.504171	0.995097
F-LNH isomer 5	waz.6m	y	-0.00688543	0.0153164	0.654284	0.995097
F-LNH isomer 5	z-score birth	y	0.0145779	0.0163247	0.374295	0.995097
F-LNH isomer 6	Birth_weight	y	0.00528779	0.021251	0.804075	0.995097
F-LNH isomer 6	GA	y	-0.000427779	0.00198732	0.830067	0.995097
F-LNH isomer 6	Maternal_age	y	0.000938171	0.00364528	0.797497	0.995097
F-LNH isomer 6	haz.1y	y	-0.00400047	0.00917345	0.663863	0.995097
F-LNH isomer 6	haz.6m	y	-0.0052754	0.0112136	0.639334	0.995097
F-LNH isomer 6	z-score birth	y	0.00461514	0.0159254	0.772653	0.995097
F-LNO isomer 1	BMI	y	0.000304724	0.000951907	0.749637	0.995097
F-LNO isomer 1	GA	y	-0.000438678	0.000664365	0.510788	0.995097
F-LNO isomer 1	haz.1y	y	0.000217578	0.00307975	0.943842	0.995097
F-LNO isomer 1	haz.6m	y	0.000361544	0.00380679	0.924576	0.995097
F-LNO isomer 1	waz.6m	y	-0.000704933	0.00481036	0.88387	0.995097
F-LNO isomer 1	whz.6m	y	-0.00087159	0.00448847	0.84653	0.995097
F-LNO isomer 2	Birth_weight	y	-0.00615293	0.010106	0.544198	0.995097
F-LNO isomer 2	GA	y	-0.000312868	0.000946392	0.74174	0.995097
F-LNO isomer 2	haz.1y	y	0.000577921	0.00437885	0.895308	0.995097
F-LNO isomer 2	haz.6m	y	-0.000353881	0.00529439	0.946877	0.995097
F-LNO isomer 2	waz.6m	y	-0.00110195	0.00668646	0.869525	0.995097
F-LNO isomer 2	whz.6m	y	-0.000839736	0.00624305	0.893344	0.995097
F-LNO isomer 2	z-score birth	y	-0.00611433	0.00756222	0.420963	0.995097
F-LNO isomer 3	Maternal_age	y	-0.000716738	0.000776802	0.358698	0.995097
F-LNO isomer 3	waz.1y	y	0.00206776	0.00299019	0.491084	0.995097
F-LNO isomer 3	waz.6m	y	0.00118851	0.00309397	0.70192	0.995097
F-LNO isomer 3	whz.6m	y	-0.00191607	0.0028756	0.507149	0.995097
F-SL	BMI	y	4.70362e-05	0.000189902	0.804954	0.995097
F-SL	Birth_weight	y	0.000236457	0.00142035	0.868163	0.995097
F-SL	GA	y	3.79508e-05	0.000132774	0.77568	0.995097
F-SL	haz.1y	y	0.000431292	0.000611935	0.482839	0.995097
F-SL	waz.1y	y	0.000682436	0.00093493	0.467392	0.995097
F-SL	whz.1y	y	0.000287104	0.000899643	0.750401	0.995097
F-SL	whz.6m	y	0.000142758	0.000930438	0.87845	0.995097
F-SL	z-score birth	y	-0.000182585	0.00106453	0.864211	0.995097
FS-LNH isomer 1	BMI	y	-0.000488688	0.00300715	0.871278	0.995097
FS-LNH isomer 1	GA	y	-0.000266556	0.00210287	0.899421	0.995097
FS-LNH isomer 1	Maternal_age	y	-0.00339549	0.00384101	0.379099	0.995097
FS-LNH isomer 1	waz.1y	y	-0.000149099	0.0147697	0.991969	0.995097
FS-LNH isomer 1	waz.6m	y	0.0116866	0.0145423	0.424053	0.995097
FS-LNH isomer 1	whz.6m	y	0.000780602	0.0136081	0.954401	0.995097
FS-LNH isomer 1	z-score birth	y	-0.0148805	0.0167818	0.377652	0.995097
FS-LNH isomer 2	BMI	y	0.00114842	0.00122503	0.351088	0.995097
FS-LNH isomer 2	Birth_weight	y	0.00309566	0.00920043	0.737318	0.995097
FS-LNH isomer 2	GA	y	0.00018346	0.000860646	0.831691	0.995097
FS-LNH isomer 2	Maternal_age	y	0.00124483	0.00157366	0.431047	0.995097
FS-LNH isomer 2	haz.6m	y	0.00436065	0.00480735	0.367123	0.995097
FS-LNH isomer 2	waz.1y	y	0.000371803	0.00607188	0.951314	0.995097
FS-LNH isomer 2	waz.6m	y	-0.00394241	0.00608289	0.518814	0.995097
FS-LNH isomer 2	z-score birth	y	0.00278202	0.00689368	0.687515	0.995097
FS-LNH isomer 3	Birth_weight	y	0.00129678	0.0029712	0.66358	0.995097
FS-LNH isomer 3	GA	y	0.000177966	0.000277484	0.522958	0.995097
FS-LNH isomer 3	Maternal_age	y	-0.000284835	0.000509322	0.577416	0.995097
FS-LNH isomer 3	haz.1y	y	-0.000559884	0.00128965	0.665276	0.995097
FS-LNH isomer 3	whz.6m	y	-0.00164263	0.00195079	0.402312	0.995097
FS-LNH isomer 3	z-score birth	y	-8.0667e-05	0.00222927	0.971217	0.995097
FS-LNO	Maternal_age	y	-0.000171545	0.000218727	0.434976	0.995097
FS-LNO	haz.6m	y	0.000507919	0.000679785	0.457176	0.995097
FS-LNO	waz.1y	y	0.000630659	0.000841823	0.455783	0.995097
FS-LNO	waz.6m	y	2.39821e-05	0.000862778	0.977896	0.995097
FS-LNO	whz.6m	y	-0.000177826	0.000804239	0.825576	0.995097
GL isomer 1	Birth_weight	y	-0.00114041	0.00165266	0.491979	0.995097
GL isomer 1	haz.1y	y	-0.000500692	0.000686161	0.467556	0.995097
GL isomer 1	haz.6m	y	-2.49095e-05	0.000898725	0.977958	0.995097
GL isomer 1	waz.1y	y	0.000141176	0.00104774	0.893126	0.995097
GL isomer 1	waz.6m	y	0.00021184	0.00113797	0.852805	0.995097
GL isomer 1	whz.1y	y	0.000848833	0.00100103	0.398812	0.995097
GL isomer 1	whz.6m	y	0.000244789	0.0010595	0.81788	0.995097
GL isomer 2	BMI	y	-0.00045495	0.000506343	0.37137	0.995097
GL isomer 2	Birth_weight	y	0.000834215	0.0038027	0.826867	0.995097
GL isomer 2	haz.1y	y	5.89644e-05	0.00164727	0.971529	0.995097
GL isomer 2	haz.6m	y	0.000950511	0.00203541	0.641793	0.995097
GL isomer 2	waz.1y	y	-0.00186465	0.00249579	0.457006	0.995097
GL isomer 2	waz.6m	y	0.00124779	0.00257753	0.629668	0.995097
GL isomer 2	whz.1y	y	-0.00190434	0.00239623	0.428961	0.995097
GL isomer 2	whz.6m	y	0.000617019	0.00240263	0.797993	0.995097
GL isomer 2	z-score birth	y	-0.00079718	0.0028496	0.780324	0.995097
GL isomer 3	BMI	y	-0.000822189	0.00103598	0.429544	0.995097
GL isomer 3	Birth_weight	y	0.00531473	0.00775403	0.494883	0.995097
GL isomer 3	haz.1y	y	0.000532199	0.0033389	0.873733	0.995097
GL isomer 3	haz.6m	y	0.000496641	0.0040508	0.902733	0.995097
GL isomer 3	waz.1y	y	-0.00318371	0.00506844	0.531555	0.995097
GL isomer 3	waz.6m	y	-0.00255166	0.00511206	0.619083	0.995097
GL isomer 3	whz.1y	y	-0.00384005	0.0048608	0.431698	0.995097
GL isomer 3	whz.6m	y	-0.00331441	0.00476292	0.488547	0.995097
GL isomer 3	z-score birth	y	0.00233903	0.00582172	0.688823	0.995097
LDFT	BMI	y	0.00295711	0.00846133	0.72756	0.995097
LDFT	Birth_weight	y	0.0514975	0.0630789	0.416477	0.995097
LDFT	GA	y	0.00524147	0.00589427	0.376294	0.995097
LDFT	Maternal_age	y	-0.00390966	0.0108534	0.719542	0.995097
LDFT	haz.1y	y	0.00917864	0.0274412	0.738829	0.995097
LDFT	haz.6m	y	0.0143646	0.0312046	0.64654	0.995097
LDFT	waz.1y	y	-0.0314055	0.0416342	0.452694	0.995097
LDFT	waz.6m	y	-0.0109276	0.0392692	0.781538	0.995097
LDFT	whz.6m	y	-0.0261614	0.0367307	0.478409	0.995097
LDFT	z-score birth	y	-0.0152397	0.0474279	0.748727	0.995097
LND	Birth_weight	y	-0.000916676	0.00754098	0.903525	0.995097
LND	GA	y	-0.000435112	0.000703675	0.537947	0.995097
LND	Maternal_age	y	-0.000223369	0.00129346	0.863291	0.995097
LND	haz.1y	y	0.00128978	0.00327695	0.694857	0.995097
LND	haz.6m	y	-4.74637e-05	0.00393252	0.990401	0.995097
LND	waz.1y	y	-0.00385759	0.00495975	0.43881	0.995097
LND	waz.6m	y	-0.00381107	0.00494453	0.443174	0.995097
LND	whz.6m	y	-0.00438245	0.00461128	0.34482	0.995097
LND	z-score birth	y	-0.00167312	0.00564954	0.767812	0.995097
LNFP I	BMI	y	0.0069239	0.0263714	0.793509	0.995097
LNFP I	Maternal_age	y	-0.0207048	0.0337694	0.541376	0.995097
LNFP I	waz.1y	y	0.0618575	0.130016	0.635433	0.995097
LNFP I	waz.6m	y	0.0262819	0.135304	0.84649	0.995097
LNFP I	whz.1y	y	-0.046215	0.124	0.710288	0.995097
LNFP I	whz.6m	y	-0.0622805	0.125947	0.622327	0.995097
LNFP II	BMI	y	-0.00369589	0.0137222	0.788302	0.995097
LNFP II	GA	y	-0.00364911	0.00959134	0.704522	0.995097
LNFP II	Maternal_age	y	-0.0167321	0.017519	0.342153	0.995097
LNFP II	haz.1y	y	-0.00388589	0.0443533	0.930388	0.995097
LNFP II	haz.6m	y	0.00091914	0.0564319	0.987046	0.995097
LNFP II	waz.1y	y	-0.0518972	0.067082	0.441242	0.995097
LNFP II	waz.6m	y	-0.0256298	0.0711059	0.719488	0.995097
LNFP II	whz.1y	y	-0.0595246	0.0642602	0.356879	0.995097
LNFP II	whz.6m	y	-0.0380463	0.0664116	0.568349	0.995097
LNFP isomer 1	BMI	y	0.00835689	0.0195999	0.670876	0.995097
LNFP isomer 1	Maternal_age	y	-0.0157218	0.025112	0.532892	0.995097
LNFP isomer 1	haz.6m	y	0.0739445	0.0795575	0.355489	0.995097
LNFP isomer 1	waz.1y	y	0.028361	0.0967709	0.770164	0.995097
LNFP isomer 1	waz.6m	y	-0.00430656	0.101281	0.966192	0.995097
LNFP isomer 1	whz.1y	y	-0.0507518	0.0923845	0.584186	0.995097
LNFP isomer 1	whz.6m	y	-0.0724432	0.0939798	0.443102	0.995097
LNFP isomer 2	BMI	y	-0.00224368	0.00916427	0.807159	0.995097
LNFP isomer 2	Birth_weight	y	-0.0117871	0.0685418	0.863856	0.995097
LNFP isomer 2	GA	y	-0.0025147	0.00640469	0.695539	0.995097
LNFP isomer 2	haz.6m	y	0.0167813	0.0362326	0.644528	0.995097
LNFP isomer 2	waz.6m	y	0.0431501	0.045641	0.347362	0.995097
LNFP isomer 2	whz.1y	y	0.0286866	0.0433331	0.50974	0.995097
LNFP isomer 2	whz.6m	y	0.0288684	0.0426631	0.500599	0.995097
LNFP isomer 2	z-score birth	y	0.0423622	0.0511812	0.410085	0.995097
LNFP isomer 3	BMI	y	0.000146239	0.000356004	0.682234	0.995097
LNFP isomer 3	Birth_weight	y	-0.000542163	0.0026641	0.839209	0.995097
LNFP isomer 3	GA	y	-9.40752e-05	0.000248972	0.706449	0.995097
LNFP isomer 3	Maternal_age	y	0.000191504	0.000456648	0.675969	0.995097
LNFP isomer 3	haz.1y	y	0.000553239	0.0011438	0.629838	0.995097
LNFP isomer 3	haz.6m	y	0.000387472	0.00144248	0.788926	0.995097
LNFP isomer 3	waz.1y	y	-0.00155964	0.00174809	0.374749	0.995097
LNFP isomer 3	waz.6m	y	-7.01704e-05	0.00182205	0.969378	0.995097
LNFP isomer 3	whz.6m	y	-0.000259818	0.00170162	0.879033	0.995097
LNFP isomer 3	z-score birth	y	-0.000146378	0.00199713	0.941738	0.995097
LNFP isomer 4	BMI	y	-0.000130458	0.000256921	0.612883	0.995097
LNFP isomer 4	Birth_weight	y	0.000549649	0.00192317	0.7757	0.995097
LNFP isomer 4	GA	y	-2.9555e-06	0.000179915	0.986931	0.995097
LNFP isomer 4	Maternal_age	y	2.15847e-05	0.000330042	0.948004	0.995097
LNFP isomer 4	haz.1y	y	0.000388431	0.000822992	0.638141	0.995097
LNFP isomer 4	haz.6m	y	0.000407183	0.0010366	0.69552	0.995097
LNFP isomer 4	waz.1y	y	0.000793437	0.00126636	0.532596	0.995097
LNFP isomer 4	waz.6m	y	0.000708638	0.0013112	0.590426	0.995097
LNFP isomer 4	whz.1y	y	0.00040225	0.00121817	0.742046	0.995097
LNFP isomer 4	whz.6m	y	0.000417088	0.00122274	0.733927	0.995097
LNFP isomer 4	z-score birth	y	0.000742556	0.00143989	0.607354	0.995097
LNH+LNnH isomer 1	Birth_weight	y	0.0284648	0.093448	0.761386	0.995097
LNH+LNnH isomer 1	GA	y	-0.00303055	0.00873678	0.729515	0.995097
LNH+LNnH isomer 1	Maternal_age	y	0.0121741	0.0159858	0.448361	0.995097
LNH+LNnH isomer 1	haz.6m	y	0.0139372	0.0497399	0.780055	0.995097
LNH+LNnH isomer 1	z-score birth	y	-0.0105083	0.0700663	0.881126	0.995097
LNH+LNnH isomer 2	Birth_weight	y	0.0127385	0.0157086	0.419597	0.995097
LNH+LNnH isomer 2	GA	y	-9.81183e-05	0.00147433	0.94709	0.995097
LNH+LNnH isomer 2	Maternal_age	y	-0.00119451	0.00270169	0.659476	0.995097
LNH+LNnH isomer 2	haz.1y	y	0.00260788	0.00680592	0.702533	0.995097
LNH+LNnH isomer 2	haz.6m	y	-0.000120253	0.00843748	0.988665	0.995097
LNH+LNnH isomer 2	waz.1y	y	0.0052992	0.0103474	0.60986	0.995097
LNH+LNnH isomer 2	waz.6m	y	0.0037134	0.0106732	0.72884	0.995097
LNH+LNnH isomer 2	whz.1y	y	0.004855	0.00992682	0.626031	0.995097
LNH+LNnH isomer 2	whz.6m	y	0.00349203	0.00994244	0.726355	0.995097
LNH+LNnH isomer 2	z-score birth	y	0.00835919	0.0117837	0.479962	0.995097
LNH+LNnH isomer 3	BMI	y	0.000729354	0.00123384	0.555953	0.995097
LNH+LNnH isomer 3	GA	y	-6.04335e-05	0.000864452	0.944424	0.995097
LNH+LNnH isomer 3	Maternal_age	y	-0.000353954	0.00158541	0.823853	0.995097
LNH+LNnH isomer 3	haz.1y	y	-0.000543186	0.00395574	0.891102	0.995097
LNH+LNnH isomer 3	haz.6m	y	-0.00316298	0.00459705	0.49344	0.995097
LNH+LNnH isomer 3	waz.1y	y	0.00276241	0.00601437	0.647163	0.995097
LNH+LNnH isomer 3	waz.6m	y	-0.00125784	0.0057666	0.827901	0.995097
LNH+LNnH isomer 3	whz.1y	y	0.00473758	0.00572328	0.41009	0.995097
LNH+LNnH isomer 3	whz.6m	y	0.00126453	0.00543559	0.816643	0.995097
LNH+LNnH isomer 3	z-score birth	y	0.00384542	0.00691684	0.579655	0.995097
LNO-isomer 1	BMI	y	0.000505398	0.00073405	0.492945	0.995097
LNO-isomer 1	Birth_weight	y	0.0023163	0.00549842	0.674587	0.995097
LNO-isomer 1	haz.6m	y	-0.000306647	0.00304257	0.919976	0.995097
LNO-isomer 1	waz.1y	y	0.00105027	0.00359837	0.771078	0.995097
LNO-isomer 1	waz.6m	y	-0.00305317	0.00381837	0.426372	0.995097
LNO-isomer 1	whz.6m	y	-0.00287324	0.0035737	0.423812	0.995097
LNO-isomer 2	Birth_weight	y	0.0201576	0.0232906	0.389128	0.995097
LNO-isomer 2	GA	y	-0.00164844	0.00218004	0.451578	0.995097
LNO-isomer 2	Maternal_age	y	0.00186397	0.00400728	0.642976	0.995097
LNO-isomer 2	haz.1y	y	0.00502937	0.010066	0.618603	0.995097
LNO-isomer 2	haz.6m	y	-0.00370335	0.0121985	0.762238	0.995097
LNO-isomer 2	z-score birth	y	0.0139263	0.0174672	0.427432	0.995097
LNT + LNnT 1	BMI	y	0.0183204	0.0299249	0.541977	0.995097
LNT + LNnT 1	Birth_weight	y	0.0289226	0.224232	0.897664	0.995097
LNT + LNnT 1	GA	y	-0.00214815	0.0209682	0.918634	0.995097
LNT + LNnT 1	Maternal_age	y	0.00489212	0.0384645	0.899084	0.995097
LNT + LNnT 1	haz.6m	y	0.0679821	0.116508	0.561219	0.995097
LNT + LNnT 1	waz.1y	y	0.0707354	0.147542	0.632838	0.995097
LNT + LNnT 1	waz.6m	y	0.0837292	0.145478	0.566579	0.995097
LNT + LNnT 1	whz.1y	y	-0.0321711	0.14047	0.819393	0.995097
LNT + LNnT 1	whz.6m	y	0.0199658	0.137673	0.885062	0.995097
LNT + LNnT 1	z-score birth	y	0.031547	0.168042	0.851518	0.995097
LNT + LNnT 2	BMI	y	0.0309284	0.0339354	0.364579	0.995097
LNT + LNnT 2	Birth_weight	y	0.235683	0.253721	0.35548	0.995097
LNT + LNnT 2	GA	y	0.00896696	0.0238219	0.707513	0.995097
LNT + LNnT 2	Maternal_age	y	0.00771197	0.0437282	0.860415	0.995097
LNT + LNnT 2	haz.6m	y	0.0841881	0.123198	0.49638	0.995097
LNT + LNnT 2	waz.1y	y	0.066445	0.168163	0.69372	0.995097
LNT + LNnT 2	waz.6m	y	0.103137	0.154248	0.505695	0.995097
LNT + LNnT 2	whz.1y	y	-0.0794779	0.160481	0.621689	0.995097
LNT + LNnT 2	whz.6m	y	0.0264697	0.145683	0.856289	0.995097
LNT + LNnT 2	z-score birth	y	0.158863	0.19034	0.406186	0.995097
LNTri-II	BMI	y	0.000126401	0.00227214	0.955762	0.995097
LNTri-II	GA	y	2.12347e-05	0.00158882	0.989367	0.995097
LNTri-II	haz.1y	y	0.00412547	0.00716227	0.566119	0.995097
LNTri-II	haz.6m	y	0.00476433	0.00939713	0.613568	0.995097
LNTri-II	waz.1y	y	0.0090189	0.0108463	0.407959	0.995097
LNTri-II	waz.6m	y	0.0040497	0.0118821	0.734154	0.995097
LNTri-II	whz.1y	y	0.00729503	0.010396	0.48475	0.995097
LNTri-II	whz.6m	y	0.000380467	0.0110998	0.972743	0.995097
LNTri-II	z-score birth	y	0.00642327	0.0127164	0.614739	0.995097
LSTabc 1	BMI	y	0.00069604	0.0049173	0.88776	0.995097
LSTabc 1	Birth_weight	y	0.00283309	0.0367743	0.938767	0.995097
LSTabc 1	GA	y	-0.00222387	0.00343063	0.518518	0.995097
LSTabc 1	Maternal_age	y	-0.000900247	0.0063077	0.886836	0.995097
LSTabc 1	haz.1y	y	0.00735296	0.0159366	0.645685	0.995097
LSTabc 1	haz.6m	y	0.0125413	0.0203616	0.539712	0.995097
LSTabc 1	waz.6m	y	0.0165186	0.0257812	0.523581	0.995097
LSTabc 1	whz.6m	y	0.0104656	0.0240409	0.664515	0.995097
LSTabc 1	z-score birth	y	0.00609044	0.0275552	0.825584	0.995097
LSTabc 2	Birth_weight	y	-0.000911424	0.0148772	0.951288	0.995097
LSTabc 2	GA	y	0.000266855	0.00139087	0.848293	0.995097
LSTabc 2	Maternal_age	y	-2.39332e-05	0.00255206	0.992539	0.995097
LSTabc 2	haz.6m	y	0.00466019	0.00763885	0.54357	0.995097
LSTabc 2	whz.1y	y	0.00889676	0.00934187	0.343587	0.995097
S-LNH isomer 1	BMI	y	0.00456399	0.00620301	0.463828	0.995097
S-LNH isomer 1	Birth_weight	y	0.0131858	0.0465071	0.777442	0.995097
S-LNH isomer 1	GA	y	-0.00127149	0.00434866	0.77068	0.995097
S-LNH isomer 1	Maternal_age	y	0.000592423	0.00798116	0.940998	0.995097
S-LNH isomer 1	waz.1y	y	-0.00840135	0.0307037	0.78502	0.995097
S-LNH isomer 1	waz.6m	y	0.00520438	0.0307704	0.866127	0.995097
S-LNH isomer 1	whz.6m	y	-0.0167886	0.0286155	0.559081	0.995097
S-LNH isomer 1	z-score birth	y	0.0209012	0.0348012	0.549657	0.995097
S-LNH isomer 2	Birth_weight	y	0.00350913	0.00559256	0.53198	0.995097
S-LNH isomer 2	GA	y	-2.38418e-05	0.000524112	0.96382	0.995097
S-LNH isomer 2	Maternal_age	y	-0.000297716	0.00096096	0.757437	0.995097
S-LNH isomer 2	haz.1y	y	0.000680732	0.0024314	0.780169	0.995097
S-LNH isomer 2	haz.6m	y	0.000224574	0.0030267	0.941041	0.995097
S-LNH isomer 2	waz.1y	y	-0.0011609	0.00369833	0.754349	0.995097
S-LNH isomer 2	waz.6m	y	0.00100437	0.00382912	0.793784	0.995097
S-LNH isomer 2	whz.1y	y	-0.00118713	0.00355219	0.739046	0.995097
S-LNH isomer 2	whz.6m	y	0.00147982	0.00356558	0.679245	0.995097
S-LNH isomer 2	z-score birth	y	0.00349057	0.00418442	0.406437	0.995097
TF-LNH	BMI	y	-6.89545e-05	0.000637777	0.914149	0.995097
TF-LNH	Birth_weight	y	0.000431773	0.00476936	0.928071	0.995097
TF-LNH	haz.1y	y	-0.000816394	0.0020191	0.68697	0.995097
TF-LNH	haz.6m	y	0.000549129	0.00221708	0.805024	0.995097
TF-LNH	waz.6m	y	-0.000763201	0.00280513	0.786285	0.995097
TF-LNH	whz.6m	y	-0.00109096	0.00261271	0.677401	0.995097
Total fucosylated	BMI	y	0.0224026	0.0549713	0.684606	0.995097
Total fucosylated	waz.1y	y	-0.179226	0.270537	0.509415	0.995097
Total fucosylated	waz.6m	y	-0.130218	0.261967	0.620531	0.995097
Total fucosylated	z-score birth	y	0.171039	0.307846	0.579895	0.995097
Total fucosylated and sialyated	BMI	y	0.0016764	0.00413096	0.685864	0.995097
Total fucosylated and sialyated	Birth_weight	y	-0.0155873	0.0308754	0.614929	0.995097
Total fucosylated and sialyated	GA	y	0.000301369	0.0028911	0.917216	0.995097
Total fucosylated and sialyated	Maternal_age	y	-0.00219877	0.0052988	0.679185	0.995097
Total fucosylated and sialyated	waz.1y	y	-0.00161369	0.0203286	0.936913	0.995097
Total fucosylated and sialyated	waz.6m	y	0.00543528	0.0198817	0.785283	0.995097
Total fucosylated and sialyated	whz.6m	y	-0.00903942	0.0185244	0.62692	0.995097
Total fucosylated and sialyated	z-score birth	y	-0.0110857	0.0231441	0.633136	0.995097
Total neutral	Birth_weight	y	0.366307	0.561564	0.51591	0.995097
Total neutral	GA	y	-0.000785916	0.0526376	0.988121	0.995097
Total neutral	Maternal_age	y	0.0335431	0.0964964	0.728963	0.995097
Total neutral	haz.6m	y	0.164953	0.282517	0.560971	0.995097
Total neutral	waz.1y	y	0.0403375	0.37158	0.913804	0.995097
Total neutral	waz.6m	y	0.0807363	0.353773	0.820077	0.995097
Total neutral	whz.1y	y	-0.316131	0.353166	0.373215	0.995097
Total neutral	whz.6m	y	-0.0862983	0.333745	0.796635	0.995097
Total neutral	z-score birth	y	0.218196	0.421261	0.605786	0.995097
Total sialyated	BMI	y	0.000508997	0.0178211	0.977279	0.995097
Total sialyated	Birth_weight	y	-0.00691432	0.133264	0.958738	0.995097
Total sialyated	Maternal_age	y	0.0171845	0.0227867	0.452776	0.995097
Total sialyated	haz.6m	y	0.064209	0.0710773	0.369077	0.995097
Total sialyated	waz.1y	y	-0.0412427	0.0878536	0.639924	0.995097
Total sialyated	waz.6m	y	0.0556255	0.090253	0.539473	0.995097
Total sialyated	whz.6m	y	0.0135339	0.0842384	0.87277	0.995097
Total sialyated	z-score birth	y	0.0277109	0.0998376	0.782001	0.995097
6'SL	waz.6m	y	-7.09696e-05	0.0274988	0.997947	0.997947
DF-LNH isomer 2	BMI_group	factor(y)OB	-0.000789217	0.0295541	0.978757	0.998386
F-LNO isomer 2	Inf_sex	factor(y)Male	0.000298253	0.0148999	0.984075	0.998386
LNFP I	C_sec	factor(y)Yes	-0.00805146	0.625861	0.989765	0.998386
LNH+LNnH isomer 2	No_of_siblings	factor(y)2	-0.000404031	0.0354507	0.990933	0.998386
LNO-isomer 2	No_of_siblings	factor(y)2	0.000448379	0.0524512	0.993199	0.998386
LNT + LNnT 1	BMI_group	factor(y)OW	-0.00767575	0.381894	0.98401	0.998386
TF-LNH	Inf_sex	factor(y)Male	7.31439e-05	0.00701734	0.991707	0.998386
F-SL	BMI_group	factor(y)OB	-6.34562e-06	0.0026547	0.998098	0.998604
LNFP II	No_of_siblings	factor(y)1	-0.000286285	0.163191	0.998604	0.998604

## Sheet: TableS3
HMO	Varible	Term	Estimate	Standard error	p.value	p.value_BH
LNFP isomer 2	No_of_siblings	factor(y)2	0.413588	0.118148	0.000830762	0.274151
3-SLN	No_of_siblings	factor(y)2	0.00415899	0.00143213	0.00498455	0.594438
LNFP isomer 4	No_of_siblings	factor(y)2	0.0104638	0.00363902	0.00540398	0.594438
2'FL	BMI_group	factor(y)OB	-0.0693444	0.100454	0.492348	0.970974
2'FL	BMI_group	factor(y)OW	0.0848644	0.0937937	0.368767	0.970974
2'FL	Inf_sex	factor(y)Male	-0.0332028	0.0808592	0.68262	0.970974
2'FL	No_of_siblings	factor(y)1	-0.154553	0.0875611	0.0821055	0.970974
2'FL	No_of_siblings	factor(y)2	-0.0925398	0.114445	0.42161	0.970974
3'FL	BMI_group	factor(y)OB	-0.000291295	0.000498576	0.560982	0.970974
3'FL	BMI_group	factor(y)OW	-0.000196845	0.00046552	0.673739	0.970974
3'FL	C_sec	factor(y)Yes	0.000498554	0.000849364	0.559137	0.970974
3'FL	Inf_sex	factor(y)Male	-0.000119939	0.000395588	0.762656	0.970974
3'FL	No_of_siblings	factor(y)2	0.000571543	0.000570402	0.319948	0.970974
3'SL	BMI_group	factor(y)OB	-0.022205	0.0388905	0.569907	0.970974
3'SL	BMI_group	factor(y)OW	-0.0131257	0.036312	0.71887	0.970974
3'SL	No_of_siblings	factor(y)1	0.00766398	0.0335212	0.819852	0.970974
3'SL	No_of_siblings	factor(y)2	0.0514841	0.0438133	0.244122	0.970974
3-SLN	BMI_group	factor(y)OB	0.000509282	0.00131663	0.700107	0.970974
3-SLN	BMI_group	factor(y)OW	0.000884009	0.00122934	0.474548	0.970974
3-SLN	C_sec	factor(y)Yes	-0.00249979	0.00223086	0.266365	0.970974
3-SLN	Inf_sex	factor(y)Male	0.000584474	0.00104415	0.577454	0.970974
3-SLN	No_of_siblings	factor(y)1	0.00139767	0.00109571	0.206508	0.970974
6'SL	BMI_group	factor(y)OW	0.0197656	0.0508889	0.698928	0.970974
6'SL	C_sec	factor(y)Yes	-0.0659845	0.092702	0.478993	0.970974
6'SL	Inf_sex	factor(y)Male	-0.0272721	0.04313	0.529266	0.970974
6'SL	No_of_siblings	factor(y)1	-0.0110249	0.0457236	0.810198	0.970974
6'SL	No_of_siblings	factor(y)2	0.13453	0.0597622	0.0276655	0.970974
6-SLN	BMI_group	factor(y)OB	0.0149473	0.014778	0.315382	0.970974
6-SLN	BMI_group	factor(y)OW	0.00876602	0.0137982	0.527364	0.970974
6-SLN	C_sec	factor(y)Yes	-0.0330642	0.0250502	0.191224	0.970974
6-SLN	Inf_sex	factor(y)Male	-0.00547838	0.0117734	0.643169	0.970974
6-SLN	No_of_siblings	factor(y)1	0.00819243	0.0128841	0.527037	0.970974
6-SLN	No_of_siblings	factor(y)2	0.0251211	0.0168399	0.140456	0.970974
DF-LND	BMI_group	factor(y)OB	0.00248214	0.00431658	0.567173	0.970974
DF-LND	BMI_group	factor(y)OW	-0.00438794	0.00403039	0.280124	0.970974
DF-LND	Inf_sex	factor(y)Male	-0.00194368	0.00347805	0.578079	0.970974
DF-LND	No_of_siblings	factor(y)1	-0.0042077	0.00382341	0.275049	0.970974
DF-LND	No_of_siblings	factor(y)2	-0.00382596	0.00499733	0.446602	0.970974
DF-LNH isomer 1	BMI_group	factor(y)OB	0.00683065	0.0104293	0.514711	0.970974
DF-LNH isomer 1	BMI_group	factor(y)OW	-0.0148422	0.00973785	0.132102	0.970974
DF-LNH isomer 1	C_sec	factor(y)Yes	0.00900954	0.018346	0.624921	0.970974
DF-LNH isomer 1	No_of_siblings	factor(y)1	-0.0146709	0.00929416	0.11916	0.970974
DF-LNH isomer 1	No_of_siblings	factor(y)2	-0.00467914	0.0121478	0.701321	0.970974
DF-LNH isomer 2	BMI_group	factor(y)OB	0.0209903	0.0167054	0.213236	0.970974
DF-LNH isomer 2	BMI_group	factor(y)OW	-0.0161058	0.0155979	0.305466	0.970974
DF-LNH isomer 2	Inf_sex	factor(y)Male	-0.00388707	0.013699	0.777453	0.970974
DF-LNH isomer 2	No_of_siblings	factor(y)1	-0.0195094	0.0150061	0.198023	0.970974
DF-LNH isomer 2	No_of_siblings	factor(y)2	-0.0144688	0.0196134	0.463273	0.970974
DF-LNH isomer 3	BMI_group	factor(y)OB	-0.00254636	0.00626854	0.685862	0.970974
DF-LNH isomer 3	BMI_group	factor(y)OW	-0.00267198	0.00585293	0.649472	0.970974
DF-LNH isomer 3	Inf_sex	factor(y)Male	0.00336562	0.00495631	0.499373	0.970974
DF-LNH isomer 3	No_of_siblings	factor(y)1	-0.0124177	0.00528137	0.0216618	0.970974
DF-LNH isomer 3	No_of_siblings	factor(y)2	-0.0054284	0.00690292	0.434411	0.970974
DF-LNH isomer 4	BMI_group	factor(y)OB	0.000951002	0.00308384	0.758735	0.970974
DF-LNH isomer 4	BMI_group	factor(y)OW	0.0030666	0.00287938	0.290635	0.970974
DF-LNH isomer 4	C_sec	factor(y)Yes	-0.00445407	0.00527084	0.401009	0.970974
DF-LNH isomer 4	Inf_sex	factor(y)Male	0.000845643	0.00246094	0.732172	0.970974
DF-LNH isomer 4	No_of_siblings	factor(y)1	-0.00216401	0.00267176	0.420833	0.970974
DF-LNH isomer 4	No_of_siblings	factor(y)2	0.00407557	0.00349208	0.247311	0.970974
DF-LNO	BMI_group	factor(y)OB	0.00587943	0.00390714	0.137009	0.970974
DF-LNO	BMI_group	factor(y)OW	-0.00103679	0.0036481	0.77712	0.970974
DF-LNO	No_of_siblings	factor(y)1	-0.0055096	0.00342938	0.112848	0.970974
DF-LNO	No_of_siblings	factor(y)2	-0.00487849	0.00448232	0.280324	0.970974
F-LND	BMI_group	factor(y)OB	0.0086311	0.00547196	0.11936	0.970974
F-LND	BMI_group	factor(y)OW	0.00186346	0.00510917	0.716447	0.970974
F-LND	Inf_sex	factor(y)Male	0.00575957	0.00436264	0.19113	0.970974
F-LND	No_of_siblings	factor(y)1	-0.00754918	0.00470687	0.113448	0.970974
F-LND	No_of_siblings	factor(y)2	0.00538322	0.00615203	0.384683	0.970974
F-LNH isomer 1	BMI_group	factor(y)OB	0.0150053	0.0120089	0.21576	0.970974
F-LNH isomer 1	C_sec	factor(y)Yes	0.00840186	0.0207187	0.68635	0.970974
F-LNH isomer 1	Inf_sex	factor(y)Male	0.00629635	0.00961371	0.514688	0.970974
F-LNH isomer 1	No_of_siblings	factor(y)1	-0.011042	0.0105652	0.299723	0.970974
F-LNH isomer 1	No_of_siblings	factor(y)2	0.00641768	0.0138091	0.643623	0.970974
F-LNH isomer 2	BMI_group	factor(y)OB	0.0450273	0.0877091	0.609355	0.970974
F-LNH isomer 2	BMI_group	factor(y)OW	-0.0767991	0.0818939	0.351673	0.970974
F-LNH isomer 2	Inf_sex	factor(y)Male	0.0243287	0.0704384	0.730852	0.970974
F-LNH isomer 2	No_of_siblings	factor(y)1	-0.129096	0.0761114	0.094501	0.970974
F-LNH isomer 2	No_of_siblings	factor(y)2	-0.127646	0.09948	0.203868	0.970974
F-LNH isomer 3	BMI_group	factor(y)OB	0.0598268	0.0762795	0.435582	0.970974
F-LNH isomer 3	BMI_group	factor(y)OW	-0.069214	0.0712221	0.334592	0.970974
F-LNH isomer 3	C_sec	factor(y)Yes	0.0481995	0.132586	0.717318	0.970974
F-LNH isomer 3	No_of_siblings	factor(y)1	-0.133646	0.0655236	0.0453298	0.970974
F-LNH isomer 3	No_of_siblings	factor(y)2	-0.147726	0.0856415	0.0891487	0.970974
F-LNH isomer 4	BMI_group	factor(y)OB	0.0577311	0.0511403	0.262916	0.970974
F-LNH isomer 4	Inf_sex	factor(y)Male	-0.0467651	0.0406452	0.253881	0.970974
F-LNH isomer 4	No_of_siblings	factor(y)1	-0.0430006	0.043987	0.331801	0.970974
F-LNH isomer 4	No_of_siblings	factor(y)2	-0.0466278	0.0574925	0.420223	0.970974
F-LNH isomer 5	BMI_group	factor(y)OB	0.0399246	0.0452345	0.380554	0.970974
F-LNH isomer 5	BMI_group	factor(y)OW	0.0392224	0.0422355	0.35635	0.970974
F-LNH isomer 5	C_sec	factor(y)Yes	-0.0509429	0.07743	0.512777	0.970974
F-LNH isomer 5	Inf_sex	factor(y)Male	-0.00914128	0.0360929	0.800812	0.970974
F-LNH isomer 5	No_of_siblings	factor(y)1	-0.0307608	0.0396817	0.440956	0.970974
F-LNH isomer 5	No_of_siblings	factor(y)2	-0.0372682	0.0518652	0.474912	0.970974
F-LNH isomer 6	BMI_group	factor(y)OB	0.0634418	0.0461939	0.174145	0.970974
F-LNH isomer 6	BMI_group	factor(y)OW	0.0327872	0.0431312	0.449778	0.970974
F-LNH isomer 6	C_sec	factor(y)Yes	-0.0487145	0.0795545	0.542325	0.970974
F-LNH isomer 6	Inf_sex	factor(y)Male	0.0119578	0.037057	0.747909	0.970974
F-LNH isomer 6	No_of_siblings	factor(y)1	-0.0366096	0.0409339	0.374331	0.970974
F-LNO isomer 1	BMI_group	factor(y)OB	0.0132452	0.0111263	0.238015	0.970974
F-LNO isomer 1	BMI_group	factor(y)OW	-0.00688076	0.0103886	0.509996	0.970974
F-LNO isomer 1	C_sec	factor(y)Yes	-0.00473438	0.0194061	0.807983	0.970974
F-LNO isomer 1	Inf_sex	factor(y)Male	0.00385661	0.00901378	0.670088	0.970974
F-LNO isomer 1	No_of_siblings	factor(y)1	-0.0175102	0.00965546	0.0742338	0.970974
F-LNO isomer 1	No_of_siblings	factor(y)2	-0.0196857	0.01262	0.1235	0.970974
F-LNO isomer 2	BMI_group	factor(y)OB	0.0252803	0.0184463	0.175046	0.970974
F-LNO isomer 2	BMI_group	factor(y)OW	-0.00770833	0.0172233	0.655899	0.970974
F-LNO isomer 2	C_sec	factor(y)Yes	-0.0268928	0.0320404	0.404177	0.970974
F-LNO isomer 2	Inf_sex	factor(y)Male	0.00542599	0.0149571	0.717885	0.970974
F-LNO isomer 2	No_of_siblings	factor(y)1	-0.0268876	0.0161984	0.10161	0.970974
F-LNO isomer 2	No_of_siblings	factor(y)2	-0.0157565	0.0211719	0.459346	0.970974
F-LNO isomer 3	BMI_group	factor(y)OB	0.0159075	0.00928204	0.0911229	0.970974
F-LNO isomer 3	BMI_group	factor(y)OW	0.0119507	0.00866664	0.172435	0.970974
F-LNO isomer 3	Inf_sex	factor(y)Male	0.00455806	0.0075084	0.545803	0.970974
F-LNO isomer 3	No_of_siblings	factor(y)1	-0.00847845	0.00823767	0.307073	0.970974
F-LNO isomer 3	No_of_siblings	factor(y)2	-0.0120124	0.0107669	0.268545	0.970974
F-SL	BMI_group	factor(y)OB	-0.000901224	0.00315034	0.775693	0.970974
F-SL	BMI_group	factor(y)OW	-0.00235433	0.00294147	0.426271	0.970974
F-SL	Inf_sex	factor(y)Male	-0.000740059	0.00250486	0.768538	0.970974
F-SL	No_of_siblings	factor(y)1	0.000622048	0.00273097	0.820514	0.970974
F-SL	No_of_siblings	factor(y)2	0.00597511	0.00356946	0.0988026	0.970974
FS-LNH isomer 1	BMI_group	factor(y)OB	0.0208726	0.039271	0.596803	0.970974
FS-LNH isomer 1	C_sec	factor(y)Yes	-0.0428968	0.0668945	0.523478	0.970974
FS-LNH isomer 1	Inf_sex	factor(y)Male	0.0239901	0.0310576	0.442491	0.970974
FS-LNH isomer 1	No_of_siblings	factor(y)1	-0.0696993	0.0332514	0.0398508	0.970974
FS-LNH isomer 2	BMI_group	factor(y)OB	0.0231567	0.0189794	0.226642	0.970974
FS-LNH isomer 2	BMI_group	factor(y)OW	0.0246386	0.0177211	0.168954	0.970974
FS-LNH isomer 2	C_sec	factor(y)Yes	-0.0559223	0.03218	0.0867076	0.970974
FS-LNH isomer 2	No_of_siblings	factor(y)1	-0.0111375	0.016124	0.492118	0.970974
FS-LNH isomer 2	No_of_siblings	factor(y)2	0.0411531	0.0210747	0.055031	0.970974
FS-LNH isomer 3	BMI_group	factor(y)OB	0.0111466	0.00659624	0.0956377	0.970974
FS-LNH isomer 3	BMI_group	factor(y)OW	0.00162908	0.00615891	0.792189	0.970974
FS-LNH isomer 3	C_sec	factor(y)Yes	-0.00919223	0.0114454	0.424653	0.970974
FS-LNH isomer 3	Inf_sex	factor(y)Male	-0.00164806	0.00534206	0.758627	0.970974
FS-LNH isomer 3	No_of_siblings	factor(y)1	-0.00183792	0.00593148	0.757631	0.970974
FS-LNH isomer 3	No_of_siblings	factor(y)2	-0.00267934	0.00775263	0.730724	0.970974
FS-LNO	BMI_group	factor(y)OB	0.00301489	0.00271407	0.27055	0.970974
FS-LNO	BMI_group	factor(y)OW	0.00103774	0.00253412	0.683456	0.970974
FS-LNO	C_sec	factor(y)Yes	-0.0056442	0.00461527	0.225513	0.970974
FS-LNO	Inf_sex	factor(y)Male	0.00073653	0.00216694	0.734969	0.970974
FS-LNO	No_of_siblings	factor(y)1	-0.00157464	0.00237742	0.510033	0.970974
GL isomer 1	BMI_group	factor(y)OB	-0.0054489	0.00339947	0.1136	0.970974
GL isomer 1	BMI_group	factor(y)OW	-0.00228722	0.00317409	0.47363	0.970974
GL isomer 1	No_of_siblings	factor(y)1	0.00463231	0.00299787	0.127008	0.970974
GL isomer 1	No_of_siblings	factor(y)2	0.00360692	0.00391831	0.360599	0.970974
GL isomer 2	BMI_group	factor(y)OB	-0.00474968	0.0062453	0.449573	0.970974
GL isomer 2	C_sec	factor(y)Yes	-0.0121143	0.0105948	0.256814	0.970974
GL isomer 2	No_of_siblings	factor(y)1	0.00994149	0.00538199	0.0691373	0.970974
GL isomer 2	No_of_siblings	factor(y)2	0.00945597	0.00703444	0.183405	0.970974
GL isomer 3	BMI_group	factor(y)OB	-0.0101641	0.0144642	0.484638	0.970974
GL isomer 3	BMI_group	factor(y)OW	0.00956551	0.0135052	0.481192	0.970974
GL isomer 3	C_sec	factor(y)Yes	-0.0277342	0.0247533	0.266419	0.970974
GL isomer 3	No_of_siblings	factor(y)1	0.0178954	0.0126564	0.162009	0.970974
GL isomer 3	No_of_siblings	factor(y)2	0.0227186	0.0165423	0.174216	0.970974
LDFT	BMI_group	factor(y)OB	-0.031613	0.103987	0.762049	0.970974
LDFT	BMI_group	factor(y)OW	0.0234614	0.0970927	0.809787	0.970974
LDFT	C_sec	factor(y)Yes	0.0923636	0.177135	0.603738	0.970974
LDFT	Inf_sex	factor(y)Male	0.0212018	0.0824723	0.797884	0.970974
LDFT	No_of_siblings	factor(y)1	-0.200954	0.0884844	0.0263616	0.970974
LDFT	No_of_siblings	factor(y)2	-0.0676983	0.115652	0.56027	0.970974
LND	BMI_group	factor(y)OB	0.0284456	0.0155905	0.0724634	0.970974
LND	C_sec	factor(y)Yes	-0.0268916	0.0271698	0.325749	0.970974
LND	No_of_siblings	factor(y)1	-0.00978696	0.0139955	0.48679	0.970974
LND	No_of_siblings	factor(y)2	-0.00902927	0.0182926	0.623201	0.970974
LNFP I	BMI_group	factor(y)OW	0.326133	0.320487	0.312467	0.970974
LNFP I	Inf_sex	factor(y)Male	0.136315	0.274398	0.620925	0.970974
LNFP I	No_of_siblings	factor(y)1	-0.101047	0.305369	0.741751	0.970974
LNFP I	No_of_siblings	factor(y)2	-0.110766	0.399127	0.782235	0.970974
LNFP II	BMI_group	factor(y)OB	0.0527463	0.126744	0.678601	0.970974
LNFP II	BMI_group	factor(y)OW	-0.122829	0.118341	0.302983	0.970974
LNFP II	C_sec	factor(y)Yes	0.174962	0.218243	0.425488	0.970974
LNFP II	Inf_sex	factor(y)Male	0.0358065	0.101841	0.726215	0.970974
LNFP II	No_of_siblings	factor(y)1	-0.135306	0.111295	0.228349	0.970974
LNFP isomer 1	BMI_group	factor(y)OW	0.293126	0.251945	0.248713	0.970974
LNFP isomer 1	Inf_sex	factor(y)Male	0.115455	0.215994	0.594695	0.970974
LNFP isomer 1	No_of_siblings	factor(y)1	-0.132756	0.239728	0.581573	0.970974
LNFP isomer 1	No_of_siblings	factor(y)2	-0.1664	0.313332	0.59713	0.970974
LNFP isomer 2	BMI_group	factor(y)OW	-0.0283087	0.105075	0.788428	0.970974
LNFP isomer 2	C_sec	factor(y)Yes	-0.0600752	0.191641	0.754863	0.970974
LNFP isomer 2	Inf_sex	factor(y)Male	-0.0303621	0.0890815	0.734263	0.970974
LNFP isomer 2	No_of_siblings	factor(y)1	0.219997	0.0903944	0.0176164	0.970974
LNFP isomer 3	BMI_group	factor(y)OB	0.00192163	0.00487863	0.694897	0.970974
LNFP isomer 3	BMI_group	factor(y)OW	-0.00116041	0.00455518	0.799689	0.970974
LNFP isomer 3	C_sec	factor(y)Yes	-0.00956689	0.0082543	0.250444	0.970974
LNFP isomer 3	Inf_sex	factor(y)Male	-0.0036593	0.00384945	0.345124	0.970974
LNFP isomer 3	No_of_siblings	factor(y)1	0.00243424	0.00423853	0.56768	0.970974
LNFP isomer 3	No_of_siblings	factor(y)2	0.00834552	0.00553989	0.136654	0.970974
LNFP isomer 4	BMI_group	factor(y)OB	-0.00100913	0.0033449	0.763808	0.970974
LNFP isomer 4	Inf_sex	factor(y)Male	-0.000971316	0.0026478	0.714862	0.970974
LNFP isomer 4	No_of_siblings	factor(y)1	0.00285658	0.00278419	0.308582	0.970974
LNH+LNnH isomer 1	BMI_group	factor(y)OB	0.290203	0.196362	0.144051	0.970974
LNH+LNnH isomer 1	BMI_group	factor(y)OW	0.165589	0.183343	0.369627	0.970974
LNH+LNnH isomer 1	C_sec	factor(y)Yes	-0.460711	0.335345	0.173938	0.970974
LNH+LNnH isomer 1	Inf_sex	factor(y)Male	-0.0352942	0.157962	0.823857	0.970974
LNH+LNnH isomer 1	No_of_siblings	factor(y)2	-0.0873944	0.228526	0.703355	0.970974
LNH+LNnH isomer 2	BMI_group	factor(y)OB	0.0301928	0.032706	0.359188	0.970974
LNH+LNnH isomer 2	BMI_group	factor(y)OW	0.00746028	0.0305376	0.807735	0.970974
LNH+LNnH isomer 2	C_sec	factor(y)Yes	-0.057151	0.0556498	0.308019	0.970974
LNH+LNnH isomer 2	Inf_sex	factor(y)Male	-0.0122944	0.0260263	0.638143	0.970974
LNH+LNnH isomer 2	No_of_siblings	factor(y)1	0.0261918	0.0288269	0.366823	0.970974
LNH+LNnH isomer 2	No_of_siblings	factor(y)2	0.0168423	0.0376777	0.65631	0.970974
LNH+LNnH isomer 3	BMI_group	factor(y)OB	0.0140635	0.0196522	0.476676	0.970974
LNH+LNnH isomer 3	BMI_group	factor(y)OW	0.0188373	0.0183492	0.308249	0.970974
LNH+LNnH isomer 3	C_sec	factor(y)Yes	-0.0289042	0.0335668	0.392167	0.970974
LNH+LNnH isomer 3	Inf_sex	factor(y)Male	-0.00774181	0.015661	0.622638	0.970974
LNH+LNnH isomer 3	No_of_siblings	factor(y)1	0.00466172	0.0173446	0.788932	0.970974
LNO-isomer 1	BMI_group	factor(y)OB	0.010647	0.0111349	0.342368	0.970974
LNO-isomer 1	BMI_group	factor(y)OW	0.0137987	0.0103966	0.188872	0.970974
LNO-isomer 1	C_sec	factor(y)Yes	-0.0326772	0.0188212	0.0869934	0.970974
LNO-isomer 1	Inf_sex	factor(y)Male	-0.00572946	0.00891234	0.522441	0.970974
LNO-isomer 1	No_of_siblings	factor(y)1	0.017375	0.00943514	0.0699722	0.970974
LNO-isomer 1	No_of_siblings	factor(y)2	0.0307027	0.012332	0.0152744	0.970974
LNO-isomer 2	BMI_group	factor(y)OB	0.0638489	0.0506372	0.211651	0.970974
LNO-isomer 2	BMI_group	factor(y)OW	0.0374441	0.04728	0.431135	0.970974
LNO-isomer 2	C_sec	factor(y)Yes	-0.0988781	0.086463	0.256746	0.970974
LNO-isomer 2	Inf_sex	factor(y)Male	-0.0155645	0.0405322	0.702158	0.970974
LNO-isomer 2	No_of_siblings	factor(y)1	0.0132263	0.0448153	0.768807	0.970974
LNT + LNnT 1	BMI_group	factor(y)OB	0.153422	0.393747	0.698016	0.970974
LNT + LNnT 1	BMI_group	factor(y)OW	-0.188044	0.367641	0.610666	0.970974
LNT + LNnT 1	Inf_sex	factor(y)Male	0.197617	0.312656	0.529437	0.970974
LNT + LNnT 1	No_of_siblings	factor(y)1	0.359858	0.343275	0.298264	0.970974
LNT + LNnT 1	No_of_siblings	factor(y)2	0.628205	0.448672	0.166084	0.970974
LNT + LNnT 2	BMI_group	factor(y)OB	0.325362	0.525198	0.537655	0.970974
LNT + LNnT 2	BMI_group	factor(y)OW	0.137002	0.490377	0.780801	0.970974
LNT + LNnT 2	C_sec	factor(y)Yes	-0.577441	0.894353	0.520646	0.970974
LNT + LNnT 2	Inf_sex	factor(y)Male	0.188649	0.416417	0.65195	0.970974
LNT + LNnT 2	No_of_siblings	factor(y)1	0.474041	0.456412	0.302713	0.970974
LNT + LNnT 2	No_of_siblings	factor(y)2	0.867222	0.596545	0.150687	0.970974
LNTri-II	BMI_group	factor(y)OB	-0.0268162	0.0352285	0.449165	0.970974
LNTri-II	No_of_siblings	factor(y)1	0.0531953	0.0305197	0.0859242	0.970974
LNTri-II	No_of_siblings	factor(y)2	0.0264943	0.0398902	0.508854	0.970974
LSTabc 1	BMI_group	factor(y)OB	0.0281988	0.0477202	0.556533	0.970974
LSTabc 1	BMI_group	factor(y)OW	0.0234187	0.0445563	0.600877	0.970974
LSTabc 1	C_sec	factor(y)Yes	-0.126614	0.0800949	0.118498	0.970974
LSTabc 1	Inf_sex	factor(y)Male	-0.0310824	0.037719	0.41275	0.970974
LSTabc 1	No_of_siblings	factor(y)1	0.00941147	0.0419639	0.823226	0.970974
LSTabc 1	No_of_siblings	factor(y)2	0.0354235	0.0548482	0.520584	0.970974
LSTabc 2	BMI_group	factor(y)OB	-0.0264889	0.0242439	0.278426	0.970974
LSTabc 2	BMI_group	factor(y)OW	-0.012852	0.0226365	0.572071	0.970974
LSTabc 2	C_sec	factor(y)Yes	0.0645997	0.040922	0.119001	0.970974
LSTabc 2	Inf_sex	factor(y)Male	0.0052028	0.0193549	0.788878	0.970974
LSTabc 2	No_of_siblings	factor(y)1	0.0143197	0.020869	0.494972	0.970974
LSTabc 2	No_of_siblings	factor(y)2	0.0542951	0.0272765	0.0506123	0.970974
S-LNH isomer 1	BMI_group	factor(y)OB	0.0953951	0.0878833	0.281545	0.970974
S-LNH isomer 1	BMI_group	factor(y)OW	0.0964295	0.0820566	0.24403	0.970974
S-LNH isomer 1	C_sec	factor(y)Yes	-0.287516	0.147582	0.0554617	0.970974
S-LNH isomer 1	No_of_siblings	factor(y)1	-0.095403	0.0752146	0.209041	0.970974
S-LNH isomer 1	No_of_siblings	factor(y)2	0.102652	0.0983079	0.30015	0.970974
S-LNH isomer 2	BMI_group	factor(y)OB	0.0140526	0.00977853	0.15528	0.970974
S-LNH isomer 2	BMI_group	factor(y)OW	0.00533586	0.00913021	0.560873	0.970974
S-LNH isomer 2	C_sec	factor(y)Yes	-0.0149354	0.0168117	0.377416	0.970974
S-LNH isomer 2	No_of_siblings	factor(y)1	0.00383574	0.00871921	0.661412	0.970974
S-LNH isomer 2	No_of_siblings	factor(y)2	0.00696163	0.0113963	0.543354	0.970974
TF-LNH	BMI_group	factor(y)OB	-0.00490289	0.0100573	0.627476	0.970974
TF-LNH	BMI_group	factor(y)OW	-0.014402	0.00939052	0.129748	0.970974
TF-LNH	C_sec	factor(y)Yes	0.0175931	0.0173039	0.31284	0.970974
TF-LNH	Inf_sex	factor(y)Male	-0.00182748	0.00810155	0.822202	0.970974
TF-LNH	No_of_siblings	factor(y)1	-0.0190825	0.00854976	0.0289674	0.970974
TF-LNH	No_of_siblings	factor(y)2	-0.0235711	0.0111748	0.0386584	0.970974
Total fucosylated	BMI_group	factor(y)OB	0.25418	0.820945	0.757798	0.970974
Total fucosylated	BMI_group	factor(y)OW	0.444765	0.766516	0.563669	0.970974
Total fucosylated	Inf_sex	factor(y)Male	0.251815	0.65095	0.700064	0.970974
Total fucosylated	No_of_siblings	factor(y)1	-1.02155	0.714803	0.157613	0.970974
Total fucosylated	No_of_siblings	factor(y)2	-0.431189	0.934271	0.645917	0.970974
Total fucosylated and sialyated	BMI_group	factor(y)OB	0.0572896	0.0582379	0.328741	0.970974
Total fucosylated and sialyated	BMI_group	factor(y)OW	0.0222506	0.0543767	0.683684	0.970974
Total fucosylated and sialyated	C_sec	factor(y)Yes	-0.113856	0.0989536	0.25387	0.970974
Total fucosylated and sialyated	Inf_sex	factor(y)Male	0.0201559	0.046379	0.665215	0.970974
Total fucosylated and sialyated	No_of_siblings	factor(y)1	-0.0836273	0.0494352	0.0953581	0.970974
Total fucosylated and sialyated	No_of_siblings	factor(y)2	0.0436367	0.0646133	0.501777	0.970974
Total neutral	BMI_group	factor(y)OB	0.869006	1.13339	0.445897	0.970974
Total neutral	C_sec	factor(y)Yes	-1.37706	1.93222	0.478446	0.970974
Total neutral	Inf_sex	factor(y)Male	0.313863	0.900791	0.728578	0.970974
Total neutral	No_of_siblings	factor(y)1	0.93781	0.990997	0.347381	0.970974
Total neutral	No_of_siblings	factor(y)2	1.50913	1.29527	0.248105	0.970974
Total sialyated	BMI_group	factor(y)OB	0.0952928	0.205255	0.643941	0.970974
Total sialyated	BMI_group	factor(y)OW	0.128622	0.191647	0.504404	0.970974
Total sialyated	C_sec	factor(y)Yes	-0.462468	0.346374	0.186209	0.970974
Total sialyated	Inf_sex	factor(y)Male	-0.0565935	0.162953	0.729423	0.970974
Total sialyated	No_of_siblings	factor(y)1	-0.0616068	0.175284	0.72634	0.970974
Total sialyated	No_of_siblings	factor(y)2	0.414626	0.229102	0.0748133	0.970974
F-LNH isomer 2	C_sec	factor(y)Yes	0.0291408	0.151604	0.848137	0.972471
F-LNH isomer 4	C_sec	factor(y)Yes	-0.0190646	0.0882332	0.82957	0.972471
GL isomer 1	Inf_sex	factor(y)Male	0.000518088	0.00274149	0.850663	0.972471
GL isomer 3	Inf_sex	factor(y)Male	-0.00246277	0.0116082	0.832609	0.972471
LNFP isomer 1	C_sec	factor(y)Yes	-0.0978074	0.465418	0.83417	0.972471
LNH+LNnH isomer 1	No_of_siblings	factor(y)1	-0.0334218	0.174843	0.848984	0.972471
LNTri-II	C_sec	factor(y)Yes	-0.0122113	0.0602979	0.840109	0.972471
LNTri-II	Inf_sex	factor(y)Male	0.0055546	0.0280327	0.843512	0.972471
Total neutral	BMI_group	factor(y)OW	0.198664	1.05825	0.851649	0.972471
3'FL	No_of_siblings	factor(y)1	-7.53631e-05	0.00043641	0.863417	0.980572
6'SL	BMI_group	factor(y)OB	-0.00911634	0.0545024	0.867658	0.980572
DF-LNO	C_sec	factor(y)Yes	-0.00116652	0.00682518	0.864792	0.980572
DF-LND	C_sec	factor(y)Yes	-0.00110912	0.00749705	0.882821	0.988712
FS-LNH isomer 2	Inf_sex	factor(y)Male	-0.00218265	0.015282	0.886844	0.988712
LNFP I	BMI_group	factor(y)OB	-0.0524647	0.343244	0.878969	0.988712
S-LNH isomer 2	Inf_sex	factor(y)Male	0.00114423	0.00785906	0.884667	0.988712
F-LNH isomer 3	Inf_sex	factor(y)Male	0.00802384	0.0616904	0.896892	0.996547
2'FL	C_sec	factor(y)Yes	0.0120544	0.174136	0.945011	0.998697
3'SL	C_sec	factor(y)Yes	0.00354622	0.0664013	0.957563	0.998697
3'SL	Inf_sex	factor(y)Male	0.000192232	0.0308704	0.99505	0.998697
DF-LNH isomer 1	Inf_sex	factor(y)Male	0.000253625	0.00854383	0.976404	0.998697
DF-LNH isomer 2	C_sec	factor(y)Yes	-0.00247905	0.0294824	0.933232	0.998697
DF-LNH isomer 3	C_sec	factor(y)Yes	-0.000912122	0.0106961	0.932289	0.998697
DF-LNO	Inf_sex	factor(y)Male	0.000245124	0.00317354	0.938656	0.998697
F-LND	C_sec	factor(y)Yes	-4.82503e-05	0.00950188	0.995963	0.998697
F-LNH isomer 1	BMI_group	factor(y)OW	0.000600617	0.0112127	0.957438	0.998697
F-LNH isomer 4	BMI_group	factor(y)OW	-0.00545471	0.0477496	0.909388	0.998697
F-LNH isomer 6	No_of_siblings	factor(y)2	0.00619911	0.0535019	0.908104	0.998697
F-LNO isomer 3	C_sec	factor(y)Yes	0.000339549	0.0161937	0.983332	0.998697
F-SL	C_sec	factor(y)Yes	-0.000200043	0.00539134	0.970509	0.998697
FS-LNH isomer 1	BMI_group	factor(y)OW	-0.00270054	0.0366673	0.941505	0.998697
FS-LNH isomer 1	No_of_siblings	factor(y)2	-0.000828351	0.0434607	0.98485	0.998697
FS-LNO	No_of_siblings	factor(y)2	1.61999e-05	0.00310737	0.995856	0.998697
GL isomer 1	C_sec	factor(y)Yes	0.000625922	0.00589803	0.915792	0.998697
GL isomer 2	BMI_group	factor(y)OW	-6.30125e-05	0.00583123	0.99141	0.998697
GL isomer 2	Inf_sex	factor(y)Male	-0.000160316	0.00497188	0.97437	0.998697
LND	BMI_group	factor(y)OW	0.000688327	0.0145569	0.962424	0.998697
LND	Inf_sex	factor(y)Male	0.000772213	0.0127202	0.951767	0.998697
LNFP I	C_sec	factor(y)Yes	-0.0345718	0.591275	0.953543	0.998697
LNFP II	No_of_siblings	factor(y)2	0.0147446	0.145466	0.919566	0.998697
LNFP isomer 1	BMI_group	factor(y)OB	-0.00563033	0.269835	0.983414	0.998697
LNFP isomer 2	BMI_group	factor(y)OB	-0.0138404	0.112537	0.902481	0.998697
LNFP isomer 4	BMI_group	factor(y)OW	-0.000312266	0.00312313	0.92065	0.998697
LNFP isomer 4	C_sec	factor(y)Yes	-1.49428e-05	0.005701	0.997916	0.998697
LNH+LNnH isomer 3	No_of_siblings	factor(y)2	-0.00112501	0.0226699	0.960568	0.998697
LNO-isomer 2	No_of_siblings	factor(y)2	0.00143167	0.0585751	0.980573	0.998697
LNT + LNnT 1	C_sec	factor(y)Yes	-0.0429716	0.674452	0.949383	0.998697
LNTri-II	BMI_group	factor(y)OW	-0.0013271	0.0328928	0.967935	0.998697
S-LNH isomer 1	Inf_sex	factor(y)Male	0.000115533	0.070472	0.998697	0.998697
Total fucosylated	C_sec	factor(y)Yes	0.0300084	1.40172	0.982982	0.998697
2'FL	BMI	y	-0.00431215	0.00710425	0.545855	0.963133
2'FL	Birth_weight	y	0.0572956	0.0630692	0.366799	0.963133
2'FL	GA	y	0.00929194	0.00497536	0.0660667	0.904675
2'FL	Maternal_age	y	0.00398838	0.00888231	0.654821	0.973591
2'FL	haz.1y	y	-0.013783	0.0230909	0.552586	0.963133
2'FL	haz.6m	y	-0.00190505	0.0291455	0.948098	0.991377
2'FL	waz.1y	y	-0.0496449	0.0348309	0.158642	0.904675
2'FL	waz.6m	y	-0.0638099	0.0376515	0.0953076	0.904675
2'FL	whz.1y	y	-0.0460592	0.034332	0.18426	0.904675
2'FL	whz.6m	y	-0.0688213	0.034019	0.0474595	0.904675
2'FL	z-score birth	y	0.0252148	0.0417997	0.548335	0.963133
3'FL	BMI	y	-1.06149e-05	3.48061e-05	0.761305	0.975826
3'FL	Birth_weight	y	-0.000346553	0.000307403	0.263497	0.904675
3'FL	GA	y	5.76794e-06	2.49251e-05	0.817681	0.978523
3'FL	Maternal_age	y	-1.82389e-05	4.34388e-05	0.675881	0.973591
3'FL	haz.1y	y	-5.05128e-05	0.000113842	0.658683	0.973591
3'FL	haz.6m	y	3.26422e-05	0.000141953	0.818899	0.978523
3'FL	waz.1y	y	-0.000264151	0.000170041	0.124955	0.904675
3'FL	waz.6m	y	-0.000116269	0.000188923	0.540596	0.963133
3'FL	whz.1y	y	-0.000280258	0.000166212	0.0964195	0.904675
3'FL	whz.6m	y	-0.000175202	0.00016975	0.306092	0.951251
3'FL	z-score birth	y	-0.000412574	0.000198812	0.0416985	0.904675
3'SL	BMI	y	-0.00196129	0.00270589	0.471012	0.963133
3'SL	Birth_weight	y	0.0107635	0.0241578	0.657319	0.973591
3'SL	GA	y	-0.000641964	0.001943	0.7421	0.974103
3'SL	Maternal_age	y	0.00655014	0.00329896	0.0510626	0.904675
3'SL	haz.1y	y	0.00549204	0.00873576	0.531693	0.963133
3'SL	haz.6m	y	-0.004652	0.0109387	0.67213	0.973591
3'SL	waz.1y	y	0.0182168	0.0133189	0.175898	0.904675
3'SL	waz.6m	y	0.0179115	0.0142871	0.214822	0.904675
3'SL	whz.1y	y	0.0140507	0.0131833	0.290342	0.936011
3'SL	whz.6m	y	0.0239042	0.0128487	0.0676468	0.904675
3'SL	z-score birth	y	0.00871053	0.0159463	0.586663	0.966814
3-SLN	BMI	y	3.36378e-05	9.19899e-05	0.715731	0.974103
3-SLN	Birth_weight	y	0.00141213	0.000802321	0.0828296	0.904675
3-SLN	GA	y	4.085e-05	6.57365e-05	0.53637	0.963133
3-SLN	Maternal_age	y	0.000202232	0.000112379	0.0763044	0.904675
3-SLN	haz.1y	y	0.000269106	0.000295085	0.365059	0.963133
3-SLN	haz.6m	y	0.00021615	0.000343839	0.531933	0.963133
3-SLN	waz.1y	y	0.000454016	0.000452507	0.319257	0.963133
3-SLN	waz.6m	y	0.00016073	0.000457478	0.726564	0.974103
3-SLN	whz.1y	y	0.000215346	0.000448202	0.632461	0.968706
3-SLN	whz.6m	y	-4.36441e-05	0.000415867	0.916762	0.98591
3-SLN	z-score birth	y	0.000460183	0.000538913	0.39611	0.963133
6'SL	BMI	y	-8.47373e-05	0.00380582	0.982301	0.994766
6'SL	Birth_weight	y	-0.0117276	0.0338686	0.730195	0.974103
6'SL	GA	y	-0.00489235	0.00266021	0.070206	0.904675
6'SL	Maternal_age	y	0.0108007	0.00457131	0.0209659	0.904675
6'SL	haz.1y	y	-0.00278628	0.0122173	0.820295	0.978523
6'SL	haz.6m	y	-0.00160954	0.0153085	0.91661	0.98591
6'SL	waz.1y	y	-0.013117	0.0186183	0.483514	0.963133
6'SL	waz.6m	y	-0.0176496	0.0202806	0.387622	0.963133
6'SL	whz.1y	y	-0.0126701	0.0183494	0.492269	0.963133
6'SL	whz.6m	y	-0.0163659	0.0183397	0.375699	0.963133
6'SL	z-score birth	y	-0.00288226	0.0223892	0.897942	0.98591
6-SLN	BMI	y	0.00118254	0.00102771	0.253846	0.904675
6-SLN	Birth_weight	y	0.00296531	0.00923415	0.749087	0.974103
6-SLN	GA	y	-0.000467113	0.000740639	0.530327	0.963133
6-SLN	Maternal_age	y	0.000842891	0.00129165	0.516203	0.963133
6-SLN	haz.1y	y	-0.00297095	0.00334886	0.378169	0.963133
6-SLN	haz.6m	y	-0.006906	0.00419099	0.104532	0.904675
6-SLN	waz.1y	y	-0.00484522	0.00510686	0.346099	0.963133
6-SLN	waz.6m	y	-0.0129949	0.00546365	0.0205878	0.904675
6-SLN	whz.1y	y	-0.000869032	0.00505749	0.864089	0.98591
6-SLN	whz.6m	y	-0.00579027	0.00511079	0.261669	0.904675
6-SLN	z-score birth	y	0.00314792	0.00609255	0.607029	0.968706
DF-LND	BMI	y	0.000164416	0.000306073	0.592873	0.966814
DF-LND	Birth_weight	y	-0.000571703	0.00273097	0.834799	0.981675
DF-LND	GA	y	0.000122591	0.000219082	0.577586	0.966814
DF-LND	Maternal_age	y	-0.000235576	0.000381964	0.53943	0.963133
DF-LND	haz.1y	y	-0.000489708	0.000998283	0.625347	0.968706
DF-LND	haz.6m	y	-0.000556461	0.000914883	0.545291	0.963133
DF-LND	waz.1y	y	-0.00245061	0.00149231	0.105175	0.904675
DF-LND	waz.6m	y	-0.000614282	0.00121788	0.615838	0.968706
DF-LND	whz.1y	y	-0.00223015	0.00147442	0.135096	0.904675
DF-LND	whz.6m	y	0.000126795	0.00110629	0.909128	0.98591
DF-LND	z-score birth	y	-0.00137751	0.00179693	0.445939	0.963133
DF-LNH isomer 1	BMI	y	0.000261378	0.000751087	0.7289	0.974103
DF-LNH isomer 1	Birth_weight	y	-0.00410559	0.00667742	0.540678	0.963133
DF-LNH isomer 1	GA	y	-0.000109919	0.000538019	0.838718	0.982789
DF-LNH isomer 1	Maternal_age	y	-0.0021225	0.000903319	0.0216579	0.904675
DF-LNH isomer 1	haz.1y	y	-0.00221086	0.00242388	0.364979	0.963133
DF-LNH isomer 1	haz.6m	y	-0.00213737	0.00282074	0.451527	0.963133
DF-LNH isomer 1	waz.1y	y	-0.00100991	0.00371585	0.786611	0.978523
DF-LNH isomer 1	waz.6m	y	0.00208847	0.00376112	0.580768	0.966814
DF-LNH isomer 1	whz.1y	y	0.00186229	0.00364682	0.611266	0.968706
DF-LNH isomer 1	whz.6m	y	0.00421917	0.00337393	0.215886	0.904675
DF-LNH isomer 1	z-score birth	y	-0.00534029	0.00437597	0.226481	0.904675
DF-LNH isomer 2	BMI	y	0.000852637	0.00120165	0.480372	0.963133
DF-LNH isomer 2	Birth_weight	y	-0.0133225	0.0106215	0.213966	0.904675
DF-LNH isomer 2	GA	y	-9.6112e-05	0.000863329	0.91168	0.98591
DF-LNH isomer 2	Maternal_age	y	-0.00188146	0.00148893	0.210615	0.904675
DF-LNH isomer 2	haz.1y	y	-0.00169433	0.00392538	0.667393	0.973591
DF-LNH isomer 2	haz.6m	y	0.000850845	0.00428009	0.843087	0.982789
DF-LNH isomer 2	waz.1y	y	-0.00744127	0.00589715	0.211317	0.904675
DF-LNH isomer 2	waz.6m	y	0.00232862	0.00569502	0.684079	0.974103
DF-LNH isomer 2	whz.1y	y	-0.00729461	0.0057935	0.212363	0.904675
DF-LNH isomer 2	whz.6m	y	0.00111642	0.00516017	0.829434	0.981675
DF-LNH isomer 2	z-score birth	y	-0.0122414	0.00694103	0.0822226	0.904675
DF-LNH isomer 3	BMI	y	5.6135e-05	0.00043749	0.898276	0.98591
DF-LNH isomer 3	Birth_weight	y	-0.00191997	0.00389026	0.623204	0.968706
DF-LNH isomer 3	GA	y	0.000282492	0.000311389	0.367459	0.963133
DF-LNH isomer 3	Maternal_age	y	-2.70643e-05	0.000546383	0.960637	0.991377
DF-LNH isomer 3	haz.1y	y	0.00147999	0.00132412	0.267681	0.904675
DF-LNH isomer 3	haz.6m	y	0.00137313	0.00169546	0.421155	0.963133
DF-LNH isomer 3	waz.1y	y	-0.00241448	0.00214863	0.265079	0.904675
DF-LNH isomer 3	waz.6m	y	-0.00103191	0.00226175	0.649861	0.973591
DF-LNH isomer 3	whz.1y	y	-0.00460198	0.00206092	0.0288957	0.904675
DF-LNH isomer 3	whz.6m	y	-0.00226722	0.00203456	0.2695	0.904675
DF-LNH isomer 3	z-score birth	y	-0.00395255	0.00252995	0.122792	0.904675
DF-LNH isomer 4	BMI	y	-6.37166e-06	0.000216713	0.976629	0.991377
DF-LNH isomer 4	Birth_weight	y	-0.00149471	0.00192183	0.439375	0.963133
DF-LNH isomer 4	GA	y	-0.000206532	0.000153142	0.181867	0.904675
DF-LNH isomer 4	Maternal_age	y	0.000209389	0.000269451	0.439759	0.963133
DF-LNH isomer 4	haz.1y	y	0.00132422	0.000681103	0.056068	0.904675
DF-LNH isomer 4	haz.6m	y	-0.00143795	0.000902556	0.116285	0.904675
DF-LNH isomer 4	waz.1y	y	-9.98856e-05	0.00107702	0.926381	0.990213
DF-LNH isomer 4	waz.6m	y	-0.0017608	0.00120606	0.149519	0.904675
DF-LNH isomer 4	whz.1y	y	-0.00167787	0.00103928	0.111128	0.904675
DF-LNH isomer 4	whz.6m	y	0.000159722	0.00111043	0.886102	0.98591
DF-LNH isomer 4	z-score birth	y	-0.00131286	0.00126522	0.303053	0.951251
DF-LNO	BMI	y	0.000369605	0.000275672	0.184403	0.904675
DF-LNO	Birth_weight	y	0.00139121	0.0024815	0.576865	0.966814
DF-LNO	GA	y	9.11041e-05	0.00019961	0.649527	0.973591
DF-LNO	Maternal_age	y	-0.000465102	0.000344184	0.181008	0.904675
DF-LNO	haz.1y	y	0.000565943	0.000903212	0.533058	0.963133
DF-LNO	haz.6m	y	-0.000372662	0.000984786	0.706433	0.974103
DF-LNO	waz.1y	y	-0.000326134	0.00137533	0.813267	0.978523
DF-LNO	waz.6m	y	-5.88087e-06	0.00130692	0.996425	0.998074
DF-LNO	whz.1y	y	-0.00090804	0.00135115	0.503862	0.963133
DF-LNO	whz.6m	y	0.000733757	0.00118502	0.538095	0.963133
DF-LNO	z-score birth	y	0.000518376	0.00164174	0.753147	0.974103
F-LND	BMI	y	0.000654562	0.000380598	0.0899472	0.904675
F-LND	Birth_weight	y	0.00377517	0.00343187	0.275141	0.904675
F-LND	GA	y	0.000320717	0.000275561	0.248485	0.904675
F-LND	Maternal_age	y	0.000157877	0.00048499	0.745768	0.974103
F-LND	haz.1y	y	0.00192319	0.00124796	0.128012	0.904675
F-LND	haz.6m	y	0.00221122	0.0014335	0.128117	0.904675
F-LND	waz.1y	y	0.00121055	0.00192339	0.531208	0.963133
F-LND	waz.6m	y	0.00173363	0.00193078	0.372832	0.963133
F-LND	whz.1y	y	-0.000524813	0.00189517	0.782692	0.978523
F-LND	whz.6m	y	-0.00010007	0.0017617	0.954888	0.991377
F-LND	z-score birth	y	0.00181234	0.00227634	0.428666	0.963133
F-LNH isomer 1	BMI	y	0.000725368	0.000843995	0.393071	0.963133
F-LNH isomer 1	Birth_weight	y	0.0072398	0.00750704	0.338213	0.963133
F-LNH isomer 1	GA	y	0.000610595	0.000602986	0.31478	0.963133
F-LNH isomer 1	Maternal_age	y	-0.00151522	0.00104377	0.151121	0.904675
F-LNH isomer 1	haz.1y	y	-0.000101714	0.00276313	0.970745	0.991377
F-LNH isomer 1	haz.6m	y	0.000312162	0.00269489	0.908164	0.98591
F-LNH isomer 1	waz.1y	y	0.00442783	0.00415947	0.29086	0.936011
F-LNH isomer 1	waz.6m	y	0.00461056	0.0035346	0.197075	0.904675
F-LNH isomer 1	whz.1y	y	0.00609264	0.00406458	0.138582	0.904675
F-LNH isomer 1	whz.6m	y	0.00417176	0.00320537	0.197984	0.904675
F-LNH isomer 1	z-score birth	y	0.00257821	0.00498256	0.606499	0.968706
F-LNH isomer 2	BMI	y	0.00224678	0.00619707	0.718045	0.974103
F-LNH isomer 2	Birth_weight	y	-0.0267225	0.0551552	0.629568	0.968706
F-LNH isomer 2	GA	y	-0.00157319	0.00443672	0.723983	0.974103
F-LNH isomer 2	Maternal_age	y	-0.00670214	0.00770399	0.387341	0.963133
F-LNH isomer 2	haz.1y	y	-0.00525974	0.0201004	0.794376	0.978523
F-LNH isomer 2	haz.6m	y	0.00308415	0.0217715	0.887816	0.98591
F-LNH isomer 2	waz.1y	y	-0.041936	0.0301131	0.168273	0.904675
F-LNH isomer 2	waz.6m	y	-0.0176431	0.0289146	0.544046	0.963133
F-LNH isomer 2	whz.1y	y	-0.0439698	0.029473	0.140428	0.904675
F-LNH isomer 2	whz.6m	y	-0.0228188	0.026091	0.385229	0.963133
F-LNH isomer 2	z-score birth	y	-0.026551	0.0363554	0.467668	0.963133
F-LNH isomer 3	BMI	y	0.00328555	0.00541415	0.545945	0.963133
F-LNH isomer 3	Birth_weight	y	-0.0162784	0.0483118	0.737181	0.974103
F-LNH isomer 3	GA	y	-0.000331291	0.00388616	0.93231	0.991377
F-LNH isomer 3	Maternal_age	y	-0.00836511	0.00670387	0.216321	0.904675
F-LNH isomer 3	haz.1y	y	0.00469493	0.0175073	0.789393	0.978523
F-LNH isomer 3	haz.6m	y	0.00200756	0.0195051	0.91836	0.98591
F-LNH isomer 3	waz.1y	y	-0.0208255	0.026504	0.434744	0.963133
F-LNH isomer 3	waz.6m	y	0.000286931	0.0259329	0.991209	0.994766
F-LNH isomer 3	whz.1y	y	-0.0301365	0.0259437	0.249515	0.904675
F-LNH isomer 3	whz.6m	y	-0.00070793	0.023519	0.976085	0.991377
F-LNH isomer 3	z-score birth	y	-0.013068	0.0319006	0.683333	0.974103
F-LNH isomer 4	BMI	y	0.00287721	0.00359371	0.426098	0.963133
F-LNH isomer 4	Birth_weight	y	0.0152302	0.0321047	0.636717	0.972763
F-LNH isomer 4	GA	y	0.00282007	0.0025623	0.274894	0.904675
F-LNH isomer 4	Maternal_age	y	0.00249852	0.0044985	0.580409	0.966814
F-LNH isomer 4	haz.1y	y	0.0167506	0.0115925	0.15313	0.904675
F-LNH isomer 4	haz.6m	y	0.000149481	0.0139372	0.991478	0.994766
F-LNH isomer 4	waz.1y	y	-0.0207361	0.0176957	0.24536	0.904675
F-LNH isomer 4	waz.6m	y	-0.0231256	0.0182763	0.210644	0.904675
F-LNH isomer 4	whz.1y	y	-0.0475085	0.0166265	0.005685	0.904675
F-LNH isomer 4	whz.6m	y	-0.0211838	0.0165836	0.206304	0.904675
F-LNH isomer 4	z-score birth	y	0.00173092	0.0212408	0.935288	0.991377
F-LNH isomer 5	BMI	y	0.00205002	0.00316756	0.519655	0.963133
F-LNH isomer 5	Birth_weight	y	0.0392639	0.0279009	0.163838	0.904675
F-LNH isomer 5	GA	y	0.00391518	0.00222519	0.0829285	0.904675
F-LNH isomer 5	Maternal_age	y	0.0013549	0.00396421	0.733552	0.974103
F-LNH isomer 5	haz.1y	y	0.00998102	0.0102889	0.335498	0.963133
F-LNH isomer 5	haz.6m	y	0.00545325	0.0133686	0.684764	0.974103
F-LNH isomer 5	waz.1y	y	-0.0130996	0.0157134	0.407393	0.963133
F-LNH isomer 5	waz.6m	y	-0.0262605	0.0175263	0.139285	0.904675
F-LNH isomer 5	whz.1y	y	-0.0282149	0.0151685	0.0672614	0.904675
F-LNH isomer 5	whz.6m	y	-0.0312524	0.0156365	0.0501041	0.904675
F-LNH isomer 5	z-score birth	y	0.0157671	0.0185964	0.39945	0.963133
F-LNH isomer 6	BMI	y	0.00367851	0.00323278	0.259107	0.904675
F-LNH isomer 6	Birth_weight	y	0.00715339	0.02905	0.806225	0.978523
F-LNH isomer 6	GA	y	-0.000746922	0.00233426	0.749949	0.974103
F-LNH isomer 6	Maternal_age	y	0.00244783	0.00406406	0.54894	0.963133
F-LNH isomer 6	haz.1y	y	-0.0053685	0.0106088	0.614487	0.968706
F-LNH isomer 6	haz.6m	y	-0.00484615	0.0131254	0.713244	0.974103
F-LNH isomer 6	waz.1y	y	-0.0284819	0.0158043	0.0759522	0.904675
F-LNH isomer 6	waz.6m	y	-0.0352408	0.0169034	0.0413476	0.904675
F-LNH isomer 6	whz.1y	y	-0.0271753	0.0153031	0.0803064	0.904675
F-LNH isomer 6	whz.6m	y	-0.0333293	0.0152574	0.0327805	0.904675
F-LNH isomer 6	z-score birth	y	0.00775085	0.0191752	0.687307	0.974103
F-LNO isomer 1	BMI	y	0.00090431	0.000786644	0.254286	0.904675
F-LNO isomer 1	Birth_weight	y	0.000775102	0.00707268	0.913052	0.98591
F-LNO isomer 1	GA	y	8.41558e-05	0.000568443	0.882738	0.98591
F-LNO isomer 1	Maternal_age	y	-0.00134302	0.000978437	0.174316	0.904675
F-LNO isomer 1	haz.1y	y	0.000814305	0.00257376	0.752692	0.974103
F-LNO isomer 1	haz.6m	y	-0.0015668	0.00291308	0.592638	0.966814
F-LNO isomer 1	waz.1y	y	-0.000697354	0.0039107	0.859002	0.98591
F-LNO isomer 1	waz.6m	y	-0.000932657	0.00388725	0.811205	0.978523
F-LNO isomer 1	whz.1y	y	-0.00120387	0.00384644	0.755265	0.974276
F-LNO isomer 1	whz.6m	y	0.00106171	0.00351798	0.763835	0.976998
F-LNO isomer 1	z-score birth	y	-0.000245849	0.00467229	0.958188	0.991377
F-LNO isomer 2	BMI	y	0.00179533	0.00129942	0.17154	0.904675
F-LNO isomer 2	Birth_weight	y	0.00515227	0.0117163	0.661492	0.973591
F-LNO isomer 2	GA	y	0.000503054	0.000941102	0.594688	0.967167
F-LNO isomer 2	Maternal_age	y	-0.00273463	0.0016117	0.0942544	0.904675
F-LNO isomer 2	haz.1y	y	0.00265151	0.00427395	0.537107	0.963133
F-LNO isomer 2	haz.6m	y	-0.0010269	0.00487725	0.833942	0.981675
F-LNO isomer 2	waz.1y	y	-0.0002692	0.00651522	0.967163	0.991377
F-LNO isomer 2	waz.6m	y	9.90924e-05	0.00649663	0.987881	0.994766
F-LNO isomer 2	whz.1y	y	-0.00270358	0.00640425	0.674265	0.973591
F-LNO isomer 2	whz.6m	y	0.00153841	0.0058793	0.794461	0.978523
F-LNO isomer 2	z-score birth	y	0.00228328	0.00774539	0.769038	0.978523
F-LNO isomer 3	BMI	y	0.000812499	0.000655137	0.219104	0.904675
F-LNO isomer 3	Birth_weight	y	0.00868218	0.00580656	0.139413	0.904675
F-LNO isomer 3	GA	y	0.000666407	0.000467382	0.158426	0.904675
F-LNO isomer 3	Maternal_age	y	-0.000381637	0.000825912	0.645478	0.973591
F-LNO isomer 3	haz.1y	y	0.00397098	0.00210926	0.0640914	0.904675
F-LNO isomer 3	haz.6m	y	0.00295369	0.00267531	0.273905	0.904675
F-LNO isomer 3	waz.1y	y	0.00227514	0.00327832	0.49005	0.963133
F-LNO isomer 3	waz.6m	y	-0.000508977	0.00360499	0.888195	0.98591
F-LNO isomer 3	whz.1y	y	-0.00210427	0.00323198	0.517225	0.963133
F-LNO isomer 3	whz.6m	y	-0.00327095	0.00323064	0.315308	0.963133
F-LNO isomer 3	z-score birth	y	0.0044509	0.00386026	0.252887	0.904675
F-SL	BMI	y	1.50126e-05	0.000220525	0.945922	0.991377
F-SL	Birth_weight	y	4.07694e-05	0.00196425	0.9835	0.994766
F-SL	GA	y	6.4419e-05	0.000157691	0.684161	0.974103
F-SL	Maternal_age	y	0.000438734	0.000270284	0.1091	0.904675
F-SL	haz.1y	y	0.000258443	0.000714944	0.718873	0.974103
F-SL	haz.6m	y	0.00138087	0.000910111	0.134368	0.904675
F-SL	waz.1y	y	0.000941207	0.00109036	0.391056	0.963133
F-SL	waz.6m	y	0.00163011	0.00121851	0.186014	0.904675
F-SL	whz.1y	y	0.00076927	0.00107589	0.477089	0.963133
F-SL	whz.6m	y	0.000360841	0.00111687	0.747738	0.974103
F-SL	z-score birth	y	-4.27421e-05	0.00129751	0.973816	0.991377
FS-LNH isomer 1	BMI	y	0.000498716	0.00274378	0.856302	0.98591
FS-LNH isomer 1	Birth_weight	y	0.00140195	0.0244437	0.954429	0.991377
FS-LNH isomer 1	GA	y	0.000999508	0.00196108	0.611907	0.968706
FS-LNH isomer 1	Maternal_age	y	-0.00205233	0.00341827	0.550206	0.963133
FS-LNH isomer 1	haz.1y	y	0.0169897	0.00866295	0.054015	0.904675
FS-LNH isomer 1	haz.6m	y	0.00123015	0.0098533	0.901056	0.98591
FS-LNH isomer 1	waz.1y	y	0.0119134	0.0134639	0.379361	0.963133
FS-LNH isomer 1	waz.6m	y	-0.00148169	0.0131462	0.910638	0.98591
FS-LNH isomer 1	whz.1y	y	-0.00713887	0.0132827	0.592735	0.966814
FS-LNH isomer 1	whz.6m	y	-0.00135981	0.0118803	0.90925	0.98591
FS-LNH isomer 1	z-score birth	y	-0.00878197	0.0161124	0.587481	0.966814
FS-LNH isomer 2	BMI	y	0.00163671	0.00133029	0.222748	0.904675
FS-LNH isomer 2	Birth_weight	y	0.00974947	0.0119203	0.416238	0.963133
FS-LNH isomer 2	GA	y	0.000576026	0.000960258	0.550561	0.963133
FS-LNH isomer 2	Maternal_age	y	0.00165175	0.00166755	0.325377	0.963133
FS-LNH isomer 2	haz.1y	y	0.0104168	0.00416478	0.014829	0.904675
FS-LNH isomer 2	haz.6m	y	0.00333749	0.00522515	0.525386	0.963133
FS-LNH isomer 2	waz.1y	y	0.00572535	0.00664112	0.391659	0.963133
FS-LNH isomer 2	waz.6m	y	-0.00335939	0.00695608	0.630893	0.968706
FS-LNH isomer 2	whz.1y	y	-0.00684944	0.00652071	0.297302	0.946672
FS-LNH isomer 2	whz.6m	y	-0.00593083	0.00627518	0.348324	0.963133
FS-LNH isomer 2	z-score birth	y	0.00886133	0.00784001	0.262276	0.904675
FS-LNH isomer 3	BMI	y	0.000874392	0.000458422	0.0606325	0.904675
FS-LNH isomer 3	Birth_weight	y	0.000939316	0.00418783	0.82319	0.978523
FS-LNH isomer 3	GA	y	0.000189566	0.000335955	0.574408	0.966814
FS-LNH isomer 3	Maternal_age	y	-0.000185035	0.000586943	0.753521	0.974103
FS-LNH isomer 3	haz.1y	y	-0.00101917	0.00153168	0.508084	0.963133
FS-LNH isomer 3	haz.6m	y	-0.00263422	0.00196231	0.184439	0.904675
FS-LNH isomer 3	waz.1y	y	-0.00351527	0.00229486	0.130211	0.904675
FS-LNH isomer 3	waz.6m	y	-0.00546294	0.00256091	0.0370071	0.904675
FS-LNH isomer 3	whz.1y	y	-0.00218742	0.00228216	0.341263	0.963133
FS-LNH isomer 3	whz.6m	y	-0.00219096	0.00238419	0.361738	0.963133
FS-LNH isomer 3	z-score birth	y	-0.000385542	0.00276696	0.889589	0.98591
FS-LNO	BMI	y	0.00019516	0.000189369	0.306336	0.951251
FS-LNO	Birth_weight	y	0.003185	0.0016558	0.0585384	0.904675
FS-LNO	GA	y	0.00023115	0.000133746	0.0884122	0.904675
FS-LNO	Maternal_age	y	-8.87489e-05	0.000238053	0.710431	0.974103
FS-LNO	haz.1y	y	0.00141118	0.000599651	0.0215483	0.904675
FS-LNO	haz.6m	y	1.36369e-06	0.000762652	0.998579	0.998579
FS-LNO	waz.1y	y	0.0010472	0.000940032	0.2692	0.904675
FS-LNO	waz.6m	y	-0.000846512	0.00100942	0.405017	0.963133
FS-LNO	whz.1y	y	-0.000395874	0.000933374	0.672828	0.973591
FS-LNO	whz.6m	y	-0.000594738	0.000916365	0.518762	0.963133
FS-LNO	z-score birth	y	0.00148229	0.00110843	0.185524	0.904675
GL isomer 1	BMI	y	-0.000381345	0.000236868	0.111976	0.904675
GL isomer 1	Birth_weight	y	-0.00198544	0.00213568	0.35579	0.963133
GL isomer 1	GA	y	-0.000145544	0.000171841	0.39994	0.963133
GL isomer 1	Maternal_age	y	0.000181351	0.000300508	0.548167	0.963133
GL isomer 1	haz.1y	y	-0.000908028	0.000735332	0.221198	0.904675
GL isomer 1	haz.6m	y	-0.000187437	0.000977459	0.848568	0.983493
GL isomer 1	waz.1y	y	-0.000594351	0.00113057	0.600801	0.968706
GL isomer 1	waz.6m	y	-0.000332977	0.00130486	0.799455	0.978523
GL isomer 1	whz.1y	y	0.000477299	0.00111335	0.669512	0.973591
GL isomer 1	whz.6m	y	-0.000285363	0.0011783	0.809452	0.978523
GL isomer 1	z-score birth	y	-0.0021103	0.00139665	0.135361	0.904675
GL isomer 2	BMI	y	-0.000291293	0.000436053	0.506348	0.963133
GL isomer 2	Birth_weight	y	0.00139068	0.0038928	0.722	0.974103
GL isomer 2	GA	y	-2.11588e-05	0.000313172	0.946329	0.991377
GL isomer 2	Maternal_age	y	0.000443242	0.000543679	0.417726	0.963133
GL isomer 2	haz.1y	y	-0.000406188	0.00141795	0.775409	0.978523
GL isomer 2	haz.6m	y	-0.000924465	0.00164385	0.575921	0.966814
GL isomer 2	waz.1y	y	-0.000548763	0.00215758	0.8	0.978523
GL isomer 2	waz.6m	y	-0.00200378	0.0021851	0.362803	0.963133
GL isomer 2	whz.1y	y	2.47429e-05	0.00212729	0.990754	0.994766
GL isomer 2	whz.6m	y	-0.00125998	0.00198055	0.527042	0.963133
GL isomer 2	z-score birth	y	-0.000142204	0.00257377	0.956098	0.991377
GL isomer 3	BMI	y	-0.000796647	0.00101718	0.436196	0.963133
GL isomer 3	Birth_weight	y	0.00404411	0.00908704	0.657683	0.973591
GL isomer 3	GA	y	-0.000416489	0.00072972	0.570022	0.966814
GL isomer 3	Maternal_age	y	0.00174182	0.00125852	0.170811	0.904675
GL isomer 3	haz.1y	y	-0.000735964	0.00327881	0.823082	0.978523
GL isomer 3	haz.6m	y	-0.00192779	0.00384277	0.617708	0.968706
GL isomer 3	waz.1y	y	-0.00391579	0.004975	0.433962	0.963133
GL isomer 3	waz.6m	y	-0.009411	0.00497561	0.0633972	0.904675
GL isomer 3	whz.1y	y	-0.00371723	0.00490224	0.450947	0.963133
GL isomer 3	whz.6m	y	-0.00863077	0.00450931	0.0603162	0.904675
GL isomer 3	z-score birth	y	0.00260072	0.00600305	0.666196	0.973591
LDFT	BMI	y	-0.000796699	0.00725928	0.912927	0.98591
LDFT	Birth_weight	y	-0.019902	0.0646185	0.759016	0.974957
LDFT	GA	y	0.00464653	0.00516725	0.371659	0.963133
LDFT	Maternal_age	y	0.00232036	0.00906171	0.798665	0.978523
LDFT	haz.1y	y	-0.00756018	0.023591	0.74961	0.974103
LDFT	haz.6m	y	-0.00305717	0.0254842	0.904906	0.98591
LDFT	waz.1y	y	-0.0435033	0.0354742	0.224302	0.904675
LDFT	waz.6m	y	-0.0486155	0.0332221	0.148591	0.904675
LDFT	whz.1y	y	-0.0426456	0.0347848	0.224497	0.904675
LDFT	whz.6m	y	-0.0511382	0.030024	0.0936129	0.904675
LDFT	z-score birth	y	-0.053327	0.042229	0.21091	0.904675
LND	BMI	y	0.00199102	0.00109327	0.0729166	0.904675
LND	Birth_weight	y	0.00597208	0.00994287	0.550048	0.963133
LND	GA	y	-0.000126017	0.000801125	0.875468	0.98591
LND	Maternal_age	y	-5.82733e-05	0.00139765	0.966863	0.991377
LND	haz.1y	y	0.00284597	0.00364703	0.437931	0.963133
LND	haz.6m	y	0.00193311	0.00430896	0.655291	0.973591
LND	waz.1y	y	-0.00115776	0.00555814	0.835617	0.981675
LND	waz.6m	y	0.000211119	0.00574278	0.970796	0.991377
LND	whz.1y	y	-0.00435714	0.00545181	0.426993	0.963133
LND	whz.6m	y	-0.0016146	0.00519973	0.757227	0.974729
LND	z-score birth	y	0.00320657	0.00657375	0.627249	0.968706
LNFP I	BMI	y	-0.0038806	0.024182	0.872976	0.98591
LNFP I	Birth_weight	y	0.466372	0.20798	0.0281529	0.904675
LNFP I	GA	y	0.0406298	0.0166101	0.0169951	0.904675
LNFP I	Maternal_age	y	-0.00350637	0.0302005	0.907908	0.98591
LNFP I	haz.1y	y	0.0750736	0.0771165	0.333802	0.963133
LNFP I	haz.6m	y	0.0675093	0.0978768	0.492975	0.963133
LNFP I	waz.1y	y	0.0616018	0.119999	0.60937	0.968706
LNFP I	waz.6m	y	-0.0629003	0.130074	0.630448	0.968706
LNFP I	whz.1y	y	-0.0165086	0.117678	0.888854	0.98591
LNFP I	whz.6m	y	-0.127742	0.117334	0.280567	0.914401
LNFP I	z-score birth	y	0.211196	0.140013	0.136017	0.904675
LNFP II	BMI	y	0.00231653	0.00896428	0.796854	0.978523
LNFP II	Birth_weight	y	-0.0475003	0.0796772	0.553019	0.963133
LNFP II	GA	y	-0.00409634	0.00640175	0.524371	0.963133
LNFP II	Maternal_age	y	-0.0179653	0.010989	0.106636	0.904675
LNFP II	haz.1y	y	0.0109449	0.0288746	0.705851	0.974103
LNFP II	haz.6m	y	0.00120446	0.0356753	0.973177	0.991377
LNFP II	waz.1y	y	0.00745725	0.044074	0.866143	0.98591
LNFP II	waz.6m	y	0.0339164	0.0471823	0.475032	0.963133
LNFP II	whz.1y	y	-0.00247543	0.0434321	0.954718	0.991377
LNFP II	whz.6m	y	0.0338553	0.0427948	0.431947	0.963133
LNFP II	z-score birth	y	-0.0414595	0.0525309	0.432675	0.963133
LNFP isomer 1	BMI	y	0.0013379	0.0190431	0.944193	0.991377
LNFP isomer 1	Birth_weight	y	0.336651	0.164708	0.0447795	0.904675
LNFP isomer 1	GA	y	0.0320018	0.013078	0.0169562	0.904675
LNFP isomer 1	Maternal_age	y	-0.0037384	0.0237772	0.875526	0.98591
LNFP isomer 1	haz.1y	y	0.0533271	0.0604968	0.381206	0.963133
LNFP isomer 1	haz.6m	y	0.0459543	0.0780704	0.558285	0.965036
LNFP isomer 1	waz.1y	y	0.0270182	0.0946134	0.77608	0.978523
LNFP isomer 1	waz.6m	y	-0.0744769	0.103789	0.475799	0.963133
LNFP isomer 1	whz.1y	y	-0.0322797	0.0928994	0.729328	0.974103
LNFP isomer 1	whz.6m	y	-0.125074	0.0930275	0.183769	0.904675
LNFP isomer 1	z-score birth	y	0.142984	0.110716	0.200857	0.904675
LNFP isomer 2	BMI	y	-0.000546812	0.00784428	0.944627	0.991377
LNFP isomer 2	Birth_weight	y	0.0198788	0.0698293	0.776744	0.978523
LNFP isomer 2	GA	y	-0.0035622	0.00559959	0.526782	0.963133
LNFP isomer 2	Maternal_age	y	0.00865663	0.00974051	0.377239	0.963133
LNFP isomer 2	haz.1y	y	0.051352	0.0243487	0.0386836	0.904675
LNFP isomer 2	haz.6m	y	0.0204759	0.0301462	0.499568	0.963133
LNFP isomer 2	waz.1y	y	0.0788524	0.0378061	0.0407604	0.904675
LNFP isomer 2	waz.6m	y	0.0740899	0.0392517	0.0639248	0.904675
LNFP isomer 2	whz.1y	y	0.0273233	0.0381626	0.476499	0.963133
LNFP isomer 2	whz.6m	y	0.0562031	0.0357675	0.121275	0.904675
LNFP isomer 2	z-score birth	y	0.0572387	0.0456367	0.213993	0.904675
LNFP isomer 3	BMI	y	0.000201406	0.000340046	0.555592	0.963133
LNFP isomer 3	Birth_weight	y	-0.000777506	0.00303499	0.798573	0.978523
LNFP isomer 3	GA	y	2.12294e-05	0.000244047	0.930932	0.991377
LNFP isomer 3	Maternal_age	y	0.000251955	0.000424638	0.554894	0.963133
LNFP isomer 3	haz.1y	y	0.000400478	0.00109638	0.716058	0.974103
LNFP isomer 3	haz.6m	y	-0.001048	0.00135516	0.442308	0.963133
LNFP isomer 3	waz.1y	y	9.08069e-05	0.001691	0.957331	0.991377
LNFP isomer 3	waz.6m	y	-0.00139882	0.00179692	0.439359	0.963133
LNFP isomer 3	whz.1y	y	-0.000270856	0.00166288	0.8711	0.98591
LNFP isomer 3	whz.6m	y	-0.000168064	0.00164176	0.9188	0.98591
LNFP isomer 3	z-score birth	y	0.000545255	0.00200469	0.786442	0.978523
LNFP isomer 4	BMI	y	-4.68024e-05	0.000233129	0.841479	0.982789
LNFP isomer 4	Birth_weight	y	0.000970438	0.00207376	0.641288	0.973591
LNFP isomer 4	GA	y	-3.67994e-05	0.000166889	0.826131	0.980019
LNFP isomer 4	Maternal_age	y	-8.65827e-05	0.000291025	0.766971	0.978523
LNFP isomer 4	haz.1y	y	0.000727887	0.000741883	0.330056	0.963133
LNFP isomer 4	haz.6m	y	0.000256569	0.000926901	0.782867	0.978523
LNFP isomer 4	waz.1y	y	0.00186033	0.00113662	0.106309	0.904675
LNFP isomer 4	waz.6m	y	0.00117462	0.00122908	0.343064	0.963133
LNFP isomer 4	whz.1y	y	0.00133435	0.00112873	0.241316	0.904675
LNFP isomer 4	whz.6m	y	0.00114303	0.00110864	0.306602	0.951251
LNFP isomer 4	z-score birth	y	0.00159854	0.00135847	0.24335	0.904675
LNH+LNnH isomer 1	BMI	y	0.0245195	0.0135865	0.0754869	0.904675
LNH+LNnH isomer 1	Birth_weight	y	0.0626074	0.123607	0.614117	0.968706
LNH+LNnH isomer 1	GA	y	-0.00153803	0.00995192	0.87763	0.98591
LNH+LNnH isomer 1	Maternal_age	y	0.0136419	0.0172845	0.432668	0.963133
LNH+LNnH isomer 1	haz.1y	y	0.0772547	0.0444149	0.086559	0.904675
LNH+LNnH isomer 1	haz.6m	y	0.0243228	0.055435	0.662384	0.973591
LNH+LNnH isomer 1	waz.1y	y	-0.0589785	0.0685534	0.392631	0.963133
LNH+LNnH isomer 1	waz.6m	y	-0.0604853	0.0730736	0.411103	0.963133
LNH+LNnH isomer 1	whz.1y	y	-0.172738	0.064553	0.00935923	0.904675
LNH+LNnH isomer 1	whz.6m	y	-0.0861457	0.066028	0.196901	0.904675
LNH+LNnH isomer 1	z-score birth	y	0.0544127	0.0815395	0.506795	0.963133
LNH+LNnH isomer 2	BMI	y	0.00299677	0.00226511	0.190198	0.904675
LNH+LNnH isomer 2	Birth_weight	y	0.0246579	0.0202125	0.226643	0.904675
LNH+LNnH isomer 2	GA	y	0.000549017	0.00164072	0.738927	0.974103
LNH+LNnH isomer 2	Maternal_age	y	-0.00130331	0.00285997	0.65003	0.973591
LNH+LNnH isomer 2	haz.1y	y	0.00146228	0.00744111	0.844803	0.982896
LNH+LNnH isomer 2	haz.6m	y	-0.00522363	0.00910957	0.568467	0.966814
LNH+LNnH isomer 2	waz.1y	y	0.00357375	0.011316	0.75311	0.974103
LNH+LNnH isomer 2	waz.6m	y	-0.00635058	0.0121663	0.603606	0.968706
LNH+LNnH isomer 2	whz.1y	y	0.00399177	0.0111217	0.720785	0.974103
LNH+LNnH isomer 2	whz.6m	y	-0.00318646	0.0110053	0.773152	0.978523
LNH+LNnH isomer 2	z-score birth	y	0.0113449	0.0134256	0.401022	0.963133
LNH+LNnH isomer 3	BMI	y	0.000841834	0.00137667	0.542877	0.963133
LNH+LNnH isomer 3	Birth_weight	y	0.0128408	0.0121974	0.296127	0.946672
LNH+LNnH isomer 3	GA	y	0.000389434	0.000987123	0.694418	0.974103
LNH+LNnH isomer 3	Maternal_age	y	0.000170116	0.00172368	0.921668	0.986918
LNH+LNnH isomer 3	haz.1y	y	-0.00107896	0.00443429	0.808499	0.978523
LNH+LNnH isomer 3	haz.6m	y	-0.00473017	0.00518849	0.365534	0.963133
LNH+LNnH isomer 3	waz.1y	y	0.00171314	0.00676165	0.800754	0.978523
LNH+LNnH isomer 3	waz.6m	y	-0.00573767	0.00684329	0.405113	0.963133
LNH+LNnH isomer 3	whz.1y	y	0.00410758	0.00658432	0.534849	0.963133
LNH+LNnH isomer 3	whz.6m	y	-0.00215326	0.00629216	0.733367	0.974103
LNH+LNnH isomer 3	z-score birth	y	0.00616765	0.00808762	0.448299	0.963133
LNO-isomer 1	BMI	y	0.000929382	0.000778511	0.236646	0.904675
LNO-isomer 1	Birth_weight	y	0.00168106	0.0070024	0.810988	0.978523
LNO-isomer 1	GA	y	-0.000782719	0.000555129	0.163038	0.904675
LNO-isomer 1	Maternal_age	y	0.00128875	0.000969844	0.188285	0.904675
LNO-isomer 1	haz.1y	y	0.00652582	0.00238787	0.00802072	0.904675
LNO-isomer 1	haz.6m	y	0.00114408	0.00328535	0.72886	0.974103
LNO-isomer 1	waz.1y	y	0.00129614	0.00385151	0.737508	0.974103
LNO-isomer 1	waz.6m	y	-0.00239969	0.00435643	0.58379	0.966814
LNO-isomer 1	whz.1y	y	-0.00670049	0.00367982	0.0730917	0.904675
LNO-isomer 1	whz.6m	y	-0.00317744	0.00394413	0.423596	0.963133
LNO-isomer 1	z-score birth	y	0.00832018	0.00451778	0.0698239	0.904675
LNO-isomer 2	BMI	y	0.0051979	0.00351482	0.143731	0.904675
LNO-isomer 2	Birth_weight	y	0.0233482	0.0316738	0.463533	0.963133
LNO-isomer 2	GA	y	-0.000725563	0.00255437	0.777224	0.978523
LNO-isomer 2	Maternal_age	y	0.00188209	0.00445249	0.673825	0.973591
LNO-isomer 2	haz.1y	y	0.00721213	0.011538	0.534043	0.963133
LNO-isomer 2	haz.6m	y	-0.00176107	0.0141041	0.901043	0.98591
LNO-isomer 2	waz.1y	y	-0.0135097	0.0175071	0.442982	0.963133
LNO-isomer 2	waz.6m	y	-0.0209717	0.0185962	0.263919	0.904675
LNO-isomer 2	whz.1y	y	-0.0241557	0.0170749	0.16179	0.904675
LNO-isomer 2	whz.6m	y	-0.0202497	0.0168086	0.232964	0.904675
LNO-isomer 2	z-score birth	y	0.0264117	0.0207628	0.207619	0.904675
LNT + LNnT 1	BMI	y	0.0197362	0.0274865	0.475161	0.963133
LNT + LNnT 1	Birth_weight	y	0.32228	0.242649	0.188497	0.904675
LNT + LNnT 1	GA	y	0.00759982	0.01973	0.701281	0.974103
LNT + LNnT 1	Maternal_age	y	-0.00400837	0.0344491	0.907708	0.98591
LNT + LNnT 1	haz.1y	y	0.145091	0.0881328	0.104389	0.904675
LNT + LNnT 1	haz.6m	y	0.0573423	0.102199	0.576797	0.966814
LNT + LNnT 1	waz.1y	y	0.211422	0.134557	0.120769	0.904675
LNT + LNnT 1	waz.6m	y	0.188137	0.132029	0.159348	0.904675
LNT + LNnT 1	whz.1y	y	0.0872668	0.131136	0.508035	0.963133
LNT + LNnT 1	whz.6m	y	0.137608	0.122276	0.264831	0.904675
LNT + LNnT 1	z-score birth	y	0.152569	0.161279	0.347453	0.963133
LNT + LNnT 2	BMI	y	0.0348515	0.0364528	0.342373	0.963133
LNT + LNnT 2	Birth_weight	y	0.481982	0.321631	0.138551	0.904675
LNT + LNnT 2	GA	y	0.0152205	0.0262052	0.563254	0.966814
LNT + LNnT 2	Maternal_age	y	-0.000599174	0.0458219	0.989605	0.994766
LNT + LNnT 2	haz.1y	y	0.175694	0.118173	0.141773	0.904675
LNT + LNnT 2	haz.6m	y	0.0405499	0.126939	0.75048	0.974103
LNT + LNnT 2	waz.1y	y	0.21876	0.180391	0.229442	0.904675
LNT + LNnT 2	waz.6m	y	0.140591	0.166455	0.401678	0.963133
LNT + LNnT 2	whz.1y	y	0.0612131	0.177718	0.731595	0.974103
LNT + LNnT 2	whz.6m	y	0.102289	0.152616	0.505237	0.963133
LNT + LNnT 2	z-score birth	y	0.277316	0.213292	0.197868	0.904675
LNTri-II	BMI	y	-0.000848332	0.00246508	0.731788	0.974103
LNTri-II	Birth_weight	y	0.0186419	0.02186	0.39673	0.963133
LNTri-II	GA	y	0.00112153	0.00176112	0.526344	0.963133
LNTri-II	Maternal_age	y	0.00301363	0.00305954	0.328067	0.963133
LNTri-II	haz.1y	y	0.00255321	0.00779155	0.744169	0.974103
LNTri-II	haz.6m	y	0.00452317	0.0103485	0.663592	0.973591
LNTri-II	waz.1y	y	0.00701334	0.0118055	0.554433	0.963133
LNTri-II	waz.6m	y	0.00277393	0.0137792	0.841135	0.982789
LNTri-II	whz.1y	y	0.00663974	0.0115958	0.568833	0.966814
LNTri-II	whz.6m	y	-0.00183318	0.0124944	0.883837	0.98591
LNTri-II	z-score birth	y	0.00486241	0.0145041	0.738458	0.974103
LSTabc 1	BMI	y	0.00236872	0.00332283	0.478335	0.963133
LSTabc 1	Birth_weight	y	0.0165748	0.0296377	0.577804	0.966814
LSTabc 1	GA	y	-0.00026011	0.00238739	0.913557	0.98591
LSTabc 1	Maternal_age	y	-0.000214547	0.00416465	0.959063	0.991377
LSTabc 1	haz.1y	y	0.00186666	0.0108329	0.86371	0.98591
LSTabc 1	haz.6m	y	-0.0181314	0.0129841	0.167645	0.904675
LSTabc 1	waz.1y	y	-0.00118584	0.0165634	0.943135	0.991377
LSTabc 1	waz.6m	y	-0.0252123	0.0173024	0.150286	0.904675
LSTabc 1	whz.1y	y	-0.00127996	0.0163173	0.93771	0.991377
LSTabc 1	whz.6m	y	-0.00554411	0.0158872	0.728316	0.974103
LSTabc 1	z-score birth	y	0.0126257	0.019563	0.520819	0.963133
LSTabc 2	BMI	y	-0.00214755	0.00168413	0.206525	0.904675
LSTabc 2	Birth_weight	y	0.0213171	0.0149574	0.158612	0.904675
LSTabc 2	GA	y	0.000199859	0.00121957	0.870307	0.98591
LSTabc 2	Maternal_age	y	-0.000299845	0.00212743	0.888326	0.98591
LSTabc 2	haz.1y	y	0.00778875	0.00548823	0.160484	0.904675
LSTabc 2	haz.6m	y	-0.000492895	0.00644897	0.939327	0.991377
LSTabc 2	waz.1y	y	0.0211191	0.00806004	0.0108291	0.904675
LSTabc 2	waz.6m	y	0.0124135	0.00844824	0.146961	0.904675
LSTabc 2	whz.1y	y	0.0159834	0.00801897	0.0503148	0.904675
LSTabc 2	whz.6m	y	0.0151739	0.00752923	0.0482823	0.904675
LSTabc 2	z-score birth	y	0.0161036	0.00983552	0.106123	0.904675
S-LNH isomer 1	BMI	y	0.00636931	0.00615298	0.304209	0.951251
S-LNH isomer 1	Birth_weight	y	0.0451151	0.0549598	0.414545	0.963133
S-LNH isomer 1	GA	y	0.000181187	0.00443899	0.967559	0.991377
S-LNH isomer 1	Maternal_age	y	0.00382005	0.00772946	0.622721	0.968706
S-LNH isomer 1	haz.1y	y	0.0480261	0.0193609	0.0156354	0.904675
S-LNH isomer 1	haz.6m	y	0.00529356	0.0234082	0.821848	0.978523
S-LNH isomer 1	waz.1y	y	0.0207209	0.0307206	0.502284	0.963133
S-LNH isomer 1	waz.6m	y	-0.0226294	0.0310947	0.469593	0.963133
S-LNH isomer 1	whz.1y	y	-0.0356554	0.0300449	0.239523	0.904675
S-LNH isomer 1	whz.6m	y	-0.0240222	0.0280669	0.395408	0.963133
S-LNH isomer 1	z-score birth	y	0.0370021	0.0362085	0.31039	0.958092
S-LNH isomer 2	BMI	y	0.0011515	0.000677561	0.0937332	0.904675
S-LNH isomer 2	Birth_weight	y	0.00732234	0.00609654	0.233833	0.904675
S-LNH isomer 2	GA	y	0.000304096	0.000493765	0.540006	0.963133
S-LNH isomer 2	Maternal_age	y	-0.000363995	0.000862537	0.674333	0.973591
S-LNH isomer 2	haz.1y	y	0.000406539	0.00225657	0.857572	0.98591
S-LNH isomer 2	haz.6m	y	-0.00317834	0.00268444	0.241012	0.904675
S-LNH isomer 2	waz.1y	y	0.00180579	0.00343084	0.600364	0.968706
S-LNH isomer 2	waz.6m	y	-0.00421887	0.00358126	0.243431	0.904675
S-LNH isomer 2	whz.1y	y	0.00255939	0.00337343	0.450698	0.963133
S-LNH isomer 2	whz.6m	y	-0.000741974	0.00327221	0.821376	0.978523
S-LNH isomer 2	z-score birth	y	0.0049576	0.00402505	0.222247	0.904675
TF-LNH	BMI	y	-0.000268967	0.000712353	0.706905	0.974103
TF-LNH	Birth_weight	y	-0.00308702	0.00634049	0.627891	0.968706
TF-LNH	GA	y	0.000557852	0.00050607	0.274153	0.904675
TF-LNH	Maternal_age	y	-0.000853405	0.000884543	0.338015	0.963133
TF-LNH	haz.1y	y	-0.00171839	0.00225991	0.449697	0.963133
TF-LNH	haz.6m	y	-0.000252954	0.00248011	0.919097	0.98591
TF-LNH	waz.1y	y	-0.00628487	0.00343921	0.0720249	0.904675
TF-LNH	waz.6m	y	-0.00245505	0.00328683	0.458019	0.963133
TF-LNH	whz.1y	y	-0.00515954	0.0034046	0.134359	0.904675
TF-LNH	whz.6m	y	-0.00206653	0.00297877	0.490471	0.963133
TF-LNH	z-score birth	y	-0.00634069	0.00412548	0.128877	0.904675
Total fucosylated	BMI	y	0.0147211	0.0573094	0.798043	0.978523
Total fucosylated	Birth_weight	y	0.833802	0.500728	0.100412	0.904675
Total fucosylated	GA	y	0.085812	0.0397267	0.0342449	0.904675
Total fucosylated	Maternal_age	y	-0.0300559	0.0715094	0.675567	0.973591
Total fucosylated	haz.1y	y	0.197746	0.181991	0.281121	0.914401
Total fucosylated	haz.6m	y	0.135621	0.211948	0.524647	0.963133
Total fucosylated	waz.1y	y	-0.0546907	0.283708	0.847713	0.983493
Total fucosylated	waz.6m	y	-0.240569	0.280597	0.394664	0.963133
Total fucosylated	whz.1y	y	-0.309321	0.276802	0.26778	0.904675
Total fucosylated	whz.6m	y	-0.385787	0.251597	0.13036	0.904675
Total fucosylated	z-score birth	y	0.31004	0.335274	0.358327	0.963133
Total fucosylated and sialyated	BMI	y	0.00321999	0.00406787	0.431326	0.963133
Total fucosylated and sialyated	Birth_weight	y	0.0153165	0.0363493	0.674795	0.973591
Total fucosylated and sialyated	GA	y	0.00206067	0.00291488	0.48198	0.963133
Total fucosylated and sialyated	Maternal_age	y	-0.000235627	0.0051028	0.963303	0.991377
Total fucosylated and sialyated	haz.1y	y	0.028057	0.0128132	0.0320332	0.904675
Total fucosylated and sialyated	haz.6m	y	0.00331566	0.0147805	0.823253	0.978523
Total fucosylated and sialyated	waz.1y	y	0.0161119	0.0201082	0.425773	0.963133
Total fucosylated and sialyated	waz.6m	y	-0.00952043	0.0196614	0.629993	0.968706
Total fucosylated and sialyated	whz.1y	y	-0.0158023	0.0198098	0.427861	0.963133
Total fucosylated and sialyated	whz.6m	y	-0.0097155	0.0177847	0.586862	0.966814
Total fucosylated and sialyated	z-score birth	y	0.00113337	0.0240416	0.962536	0.991377
Total neutral	BMI	y	0.0887465	0.0786043	0.262796	0.904675
Total neutral	Birth_weight	y	0.95746	0.697089	0.174039	0.904675
Total neutral	GA	y	0.0211248	0.056734	0.710775	0.974103
Total neutral	Maternal_age	y	0.0163937	0.0990421	0.869017	0.98591
Total neutral	haz.1y	y	0.41551	0.254558	0.107312	0.904675
Total neutral	haz.6m	y	0.115061	0.286685	0.689565	0.974103
Total neutral	waz.1y	y	0.365073	0.391601	0.354502	0.963133
Total neutral	waz.6m	y	0.22402	0.376563	0.554142	0.963133
Total neutral	whz.1y	y	-0.0479476	0.384021	0.901011	0.98591
Total neutral	whz.6m	y	0.11136	0.345816	0.748537	0.974103
Total neutral	z-score birth	y	0.544959	0.462092	0.242317	0.904675
Total sialyated	BMI	y	0.00691213	0.014326	0.630986	0.968706
Total sialyated	Birth_weight	y	0.0937426	0.127315	0.464043	0.963133
Total sialyated	GA	y	-0.00553554	0.0102518	0.590963	0.966814
Total sialyated	Maternal_age	y	0.0213377	0.0177351	0.233036	0.904675
Total sialyated	haz.1y	y	0.058092	0.0459024	0.210056	0.904675
Total sialyated	haz.6m	y	-0.0294605	0.0533447	0.582784	0.966814
Total sialyated	waz.1y	y	0.0431685	0.0710725	0.545617	0.963133
Total sialyated	waz.6m	y	-0.0522194	0.071087	0.465454	0.963133
Total sialyated	whz.1y	y	-0.0176657	0.070188	0.80205	0.978523
Total sialyated	whz.6m	y	-0.01343	0.0644549	0.83564	0.981675
Total sialyated	z-score birth	y	0.0801253	0.0838772	0.342777	0.963133

## Sheet: TableS4
HMO	Varible	Term	Estimate	Standard error	p.value	p.value_BH
DF-LNH isomer 4	No_of_siblings	factor(y)2	0.00343997	0.000653984	7.77663e-05	0.0256629
FS-LNH isomer 3	whz.1y	y	-0.00187597	0.000364469	8.0639e-05	0.0487866
2'FL	Maternal_age	y	0.00586818	0.00172938	0.00345812	0.570062
3'FL	GA	y	0.000172358	6.15327e-05	0.0122774	0.570062
DF-LNH isomer 1	Maternal_age	y	-0.0162806	0.00665584	0.0256173	0.570062
DF-LNH isomer 2	z-score birth	y	-0.0706031	0.0283195	0.0232743	0.570062
DF-LNO	whz.1y	y	-0.0115985	0.0047624	0.0261771	0.570062
F-LNH isomer 1	Maternal_age	y	-0.00895617	0.00297934	0.00795077	0.570062
F-LNH isomer 2	whz.1y	y	-0.178411	0.0600594	0.00857581	0.570062
F-LNH isomer 3	waz.1y	y	-0.180153	0.0579567	0.00638832	0.570062
F-LNH isomer 3	whz.1y	y	-0.158239	0.0491208	0.00501093	0.570062
F-LNH isomer 3	whz.6m	y	-0.132051	0.0551365	0.0292098	0.570062
F-LNH isomer 3	z-score birth	y	-0.145358	0.0606436	0.0283025	0.570062
F-LNH isomer 4	waz.1y	y	-0.0643752	0.0268621	0.028326	0.570062
F-LNH isomer 4	whz.1y	y	-0.0597089	0.0224127	0.0163552	0.570062
F-LNH isomer 4	z-score birth	y	-0.062289	0.0259505	0.0281091	0.570062
F-LNH isomer 5	Maternal_age	y	-0.0186378	0.00593056	0.00593574	0.570062
F-LNO isomer 1	waz.1y	y	-0.0366888	0.0148088	0.0240276	0.570062
F-LNO isomer 1	whz.1y	y	-0.035272	0.0121234	0.00976564	0.570062
F-LNO isomer 2	waz.1y	y	-0.0434298	0.0180757	0.0279759	0.570062
FS-LNH isomer 1	haz.6m	y	0.0947149	0.0375797	0.0227223	0.570062
FS-LNH isomer 2	whz.1y	y	-0.0284373	0.0114747	0.0239904	0.570062
FS-LNH isomer 3	waz.1y	y	-0.00163581	0.000550771	0.00858559	0.570062
LDFT	waz.1y	y	0.00827829	0.00333299	0.0237235	0.570062
LNFP II	whz.1y	y	-0.374513	0.142994	0.0179566	0.570062
LNFP isomer 3	whz.1y	y	-0.0110436	0.00442667	0.0231934	0.570062
LNT + LNnT 1	whz.1y	y	-0.655453	0.264562	0.024028	0.570062
LNT + LNnT 2	whz.1y	y	-0.735374	0.27128	0.014838	0.570062
S-LNH isomer 1	whz.1y	y	-0.184201	0.0745071	0.0242861	0.570062
Total fucosylated	whz.1y	y	-1.02954	0.322601	0.00534581	0.570062
Total fucosylated and sialyated	whz.1y	y	-0.12573	0.0486924	0.0193827	0.570062
Total neutral	whz.1y	y	-1.63344	0.59148	0.013339	0.570062
DF-LNH isomer 2	whz.1y	y	-0.0599164	0.0255681	0.0315245	0.59601
2'FL	waz.1y	y	0.0126051	0.00593943	0.0488062	0.604672
2'FL	whz.1y	y	0.0109397	0.00508668	0.0461812	0.604672
DF-LNH isomer 1	whz.1y	y	-0.038157	0.0175308	0.0438983	0.604672
DF-LNO	waz.1y	y	-0.0124487	0.00568871	0.0428989	0.604672
F-LND	waz.1y	y	-0.0109188	0.00506022	0.0455444	0.604672
F-LNH isomer 1	z-score birth	y	-0.0207817	0.00935679	0.0402235	0.604672
F-LNH isomer 2	waz.1y	y	-0.163797	0.0764891	0.0470181	0.604672
F-LNH isomer 2	z-score birth	y	-0.162721	0.0733561	0.0404459	0.604672
F-LNH isomer 4	whz.6m	y	-0.0510381	0.0242599	0.0515644	0.604672
F-LNO isomer 2	Maternal_age	y	-0.0131366	0.00624912	0.0507478	0.604672
F-LNO isomer 2	whz.1y	y	-0.0352433	0.0158042	0.0395165	0.604672
FS-LNH isomer 1	whz.1y	y	-0.0918621	0.0396654	0.0333099	0.604672
LNFP I	z-score birth	y	-0.021073	0.00975683	0.0453616	0.604672
LNH+LNnH isomer 1	whz.1y	y	-0.234565	0.112241	0.0519718	0.604672
LNH+LNnH isomer 2	waz.6m	y	0.0426781	0.0193763	0.0426313	0.604672
LSTabc 1	haz.6m	y	0.181013	0.0850263	0.0491441	0.604672
Total fucosylated	waz.1y	y	-0.925885	0.418566	0.0409424	0.604672
Total fucosylated and sialyated	haz.6m	y	0.1093	0.0493444	0.0416123	0.604672
Total neutral	waz.1y	y	-1.56845	0.736463	0.0481048	0.604672
Total sialyated	haz.6m	y	0.612389	0.267645	0.0360815	0.604672
3'FL	Maternal_age	y	0.000341152	0.000171312	0.0627552	0.624969
6'SL	haz.6m	y	0.155194	0.0845743	0.0851663	0.624969
6'SL	whz.1y	y	-0.163413	0.0864925	0.0760274	0.624969
6-SLN	haz.6m	y	0.0293243	0.0150103	0.0684603	0.624969
6-SLN	waz.6m	y	0.0293834	0.0155919	0.0777924	0.624969
DF-LND	z-score birth	y	-0.00339206	0.00180301	0.0771669	0.624969
DF-LNH isomer 2	Birth_weight	y	-0.0573374	0.0308486	0.0804749	0.624969
DF-LNH isomer 2	Maternal_age	y	-0.020858	0.0103066	0.0590065	0.624969
F-LNH isomer 1	whz.1y	y	-0.0162274	0.0085855	0.07592	0.624969
F-LNH isomer 2	whz.6m	y	-0.128621	0.0697726	0.0838688	0.624969
F-LNH isomer 4	Birth_weight	y	-0.0516913	0.0280265	0.082627	0.624969
F-LNH isomer 5	waz.6m	y	0.0343242	0.0174308	0.0665025	0.624969
F-LNH isomer 6	waz.6m	y	-0.0263859	0.0145122	0.0878055	0.624969
F-LNO isomer 3	haz.1y	y	0.00332687	0.00170191	0.0672554	0.624969
FS-LNH isomer 2	waz.1y	y	-0.0276752	0.0140693	0.065717	0.624969
FS-LNO	haz.6m	y	0.00235964	0.00118074	0.0629547	0.624969
FS-LNO	whz.1y	y	-0.00223217	0.00122565	0.0862203	0.624969
GL isomer 3	GA	y	-0.00414776	0.0020402	0.0579709	0.624969
LNFP II	waz.1y	y	-0.327755	0.180521	0.0871116	0.624969
LNFP isomer 1	whz.1y	y	-0.0171463	0.00870796	0.0654718	0.624969
LNFP isomer 3	haz.6m	y	0.00886043	0.00457218	0.0704901	0.624969
LNFP isomer 3	waz.1y	y	-0.0100133	0.00551314	0.0870083	0.624969
LNH+LNnH isomer 1	waz.1y	y	-0.258575	0.132418	0.0675189	0.624969
LNT + LNnT 1	waz.1y	y	-0.609121	0.327612	0.0803856	0.624969
LNT + LNnT 2	waz.1y	y	-0.697315	0.338079	0.0547748	0.624969
LSTabc 1	whz.1y	y	-0.168259	0.0886092	0.0746868	0.624969
LSTabc 2	haz.6m	y	0.0455161	0.023197	0.0673796	0.624969
S-LNH isomer 1	haz.6m	y	0.149804	0.0770965	0.0698152	0.624969
S-LNH isomer 2	haz.6m	y	0.0196995	0.0103374	0.0748247	0.624969
TF-LNH	Maternal_age	y	-0.000460502	0.000233573	0.0651602	0.624969
TF-LNH	waz.1y	y	-0.00129292	0.000705647	0.084491	0.624969
TF-LNH	whz.1y	y	-0.00111317	0.00060574	0.0836487	0.624969
Total sialyated	whz.1y	y	-0.567865	0.280295	0.0587585	0.624969
GL isomer 1	Maternal_age	y	0.00154877	0.00086322	0.0905897	0.637288
S-LNH isomer 2	waz.6m	y	0.0193022	0.010784	0.0924131	0.642643
DF-LND	whz.6m	y	-0.00294866	0.00166247	0.0951499	0.644497
LNTri-II	Maternal_age	y	0.0151303	0.00858242	0.0958756	0.644497
Total fucosylated	z-score birth	y	-0.746924	0.421807	0.0945258	0.644497
LNH+LNnH isomer 1	whz.6m	y	-0.206603	0.117897	0.098842	0.649993
LNH+LNnH isomer 1	z-score birth	y	-0.227924	0.130366	0.0984381	0.649993
S-LNH isomer 1	waz.1y	y	-0.161152	0.0932974	0.102238	0.665097
LDFT	whz.1y	y	0.00529167	0.00308547	0.104509	0.66556
LSTabc 1	waz.6m	y	0.157521	0.0912438	0.103535	0.66556
LNFP I	BMI	y	-0.00382461	0.00223882	0.105771	0.666578
2'FL	Birth_weight	y	0.0102838	0.00611174	0.110722	0.671378
F-LNH isomer 3	Birth_weight	y	-0.111502	0.06643	0.111538	0.671378
GL isomer 2	waz.6m	y	0.013295	0.00793122	0.11311	0.671378
LNFP II	Maternal_age	y	-0.103055	0.0612296	0.110631	0.671378
LNH+LNnH isomer 2	haz.6m	y	0.0334003	0.0197455	0.110115	0.671378
LNH+LNnH isomer 2	whz.6m	y	0.0350383	0.0209075	0.113191	0.671378
DF-LND	waz.6m	y	-0.00270459	0.00164069	0.118753	0.673069
DF-LNH isomer 1	waz.1y	y	-0.0354572	0.02142	0.116198	0.673069
DF-LNO	Maternal_age	y	-0.00332601	0.002003	0.115141	0.673069
LND	waz.1y	y	-0.0175791	0.0106984	0.118717	0.673069
LNT + LNnT 2	haz.6m	y	0.486377	0.295298	0.119039	0.673069
6'SL	GA	y	-0.021086	0.013593	0.13926	0.674019
DF-LND	Birth_weight	y	-0.00303706	0.00188778	0.126072	0.674019
DF-LNH isomer 1	GA	y	-0.00441251	0.00283049	0.137437	0.674019
DF-LNH isomer 1	z-score birth	y	-0.0332709	0.0207967	0.128058	0.674019
DF-LNH isomer 2	waz.1y	y	-0.0502898	0.0319971	0.134446	0.674019
DF-LNH isomer 3	whz.1y	y	-0.000144875	8.89611e-05	0.121803	0.674019
F-LNH isomer 1	waz.1y	y	-0.0165994	0.0102335	0.123188	0.674019
F-LNH isomer 2	Maternal_age	y	-0.0433311	0.0269197	0.125888	0.674019
F-LNH isomer 5	whz.6m	y	0.0295212	0.0184921	0.129955	0.674019
FS-LNH isomer 3	z-score birth	y	-0.000956248	0.000613648	0.137583	0.674019
GL isomer 1	waz.1y	y	0.00407856	0.00262776	0.139053	0.674019
GL isomer 2	haz.6m	y	0.0124415	0.00773257	0.127172	0.674019
LND	z-score birth	y	-0.0163823	0.0103969	0.133523	0.674019
LNFP I	whz.6m	y	-0.0152376	0.00939468	0.124352	0.674019
S-LNH isomer 2	whz.1y	y	-0.0172564	0.0108176	0.129083	0.674019
TF-LNH	z-score birth	y	-0.00108467	0.000698372	0.138808	0.674019
Total fucosylated	Maternal_age	y	-0.234332	0.148774	0.133662	0.674019
Total fucosylated	whz.6m	y	-0.61884	0.395776	0.13747	0.674019
DF-LNH isomer 4	z-score birth	y	0.000321614	0.000212985	0.149399	0.679597
F-LNH isomer 3	waz.6m	y	-0.0894154	0.0585889	0.146496	0.679597
F-LNO isomer 2	z-score birth	y	-0.0287745	0.0189763	0.147808	0.679597
FS-LNH isomer 1	waz.6m	y	0.0650048	0.0428506	0.148772	0.679597
FS-LNO	waz.6m	y	0.00194632	0.00127194	0.145499	0.679597
LNFP isomer 2	Maternal_age	y	0.0502524	0.0330408	0.146661	0.679597
LNO-isomer 2	GA	y	-0.00589378	0.00383867	0.143094	0.679597
Total sialyated	waz.6m	y	0.45739	0.296874	0.142936	0.679597
6'SL	waz.1y	y	-0.15564	0.104149	0.153401	0.682408
DF-LNH isomer 4	haz.6m	y	-0.000279052	0.000185709	0.152413	0.682408
LNTri-II	GA	y	-0.00512979	0.00343113	0.153227	0.682408
DF-LND	Maternal_age	y	-0.000951525	0.000647663	0.16005	0.683036
DF-LNH isomer 3	waz.1y	y	-0.000154876	0.000104844	0.157907	0.683036
F-LNO isomer 3	whz.1y	y	-0.00331289	0.00225421	0.159921	0.683036
LND	waz.6m	y	-0.0140115	0.00943907	0.157131	0.683036
LNH+LNnH isomer 3	GA	y	-0.00228861	0.00155881	0.160316	0.683036
Total fucosylated and sialyated	waz.1y	y	-0.0928203	0.0629944	0.1589	0.683036
3'SL	waz.6m	y	0.039612	0.0275564	0.169849	0.684925
F-LNH isomer 2	Birth_weight	y	-0.115043	0.0804714	0.170948	0.684925
F-LNH isomer 3	Maternal_age	y	-0.0330088	0.0229811	0.169052	0.684925
F-LNH isomer 4	Maternal_age	y	-0.0143471	0.00981901	0.162209	0.684925
F-LNH isomer 4	waz.6m	y	-0.0365788	0.0251354	0.164933	0.684925
F-LNH isomer 6	whz.6m	y	-0.0222569	0.0153597	0.16664	0.684925
GL isomer 1	GA	y	-0.000498344	0.000347694	0.169913	0.684925
LNFP isomer 1	Birth_weight	y	-0.0152009	0.0104733	0.164875	0.684925
TF-LNH	Birth_weight	y	-0.00103611	0.000720491	0.168573	0.684925
3-SLN	GA	y	-0.000321349	0.000232927	0.185584	0.692261
DF-LNH isomer 3	haz.6m	y	0.000121346	8.92707e-05	0.192902	0.692261
DF-LNH isomer 3	waz.6m	y	0.000124122	9.21983e-05	0.196986	0.692261
DF-LNH isomer 4	waz.6m	y	-0.00027075	0.000193167	0.180124	0.692261
DF-LNO	GA	y	-0.00108691	0.000802122	0.193136	0.692261
F-LND	GA	y	-0.000954629	0.000712059	0.197673	0.692261
F-LND	whz.1y	y	-0.00632245	0.00465921	0.192534	0.692261
F-SL	haz.6m	y	0.0014599	0.00107943	0.195031	0.692261
FS-LNH isomer 1	Maternal_age	y	-0.0229159	0.0168687	0.192064	0.692261
FS-LNH isomer 3	whz.6m	y	-0.000792079	0.000569822	0.183553	0.692261
GL isomer 2	GA	y	-0.00165262	0.0012335	0.197952	0.692261
GL isomer 3	waz.6m	y	0.0199115	0.0141234	0.177734	0.692261
LDFT	Maternal_age	y	0.00166271	0.00124071	0.197843	0.692261
LDFT	waz.6m	y	0.00437699	0.00318878	0.188806	0.692261
LND	whz.6m	y	-0.0136994	0.00973284	0.178397	0.692261
LNFP isomer 1	z-score birth	y	-0.0140028	0.0103144	0.19234	0.692261
LNH+LNnH isomer 1	waz.6m	y	-0.160424	0.119023	0.196485	0.692261
LNT + LNnT 1	haz.6m	y	0.395554	0.288188	0.188826	0.692261
LSTabc 1	waz.1y	y	-0.147118	0.10784	0.190284	0.692261
LSTabc 2	waz.6m	y	0.0346054	0.0252158	0.188881	0.692261
Total neutral	haz.6m	y	0.891882	0.661827	0.196559	0.692261
Total sialyated	waz.1y	y	-0.471404	0.345194	0.189856	0.692261
3'SL	BMI	y	-0.00918266	0.00698414	0.206043	0.699301
3-SLN	Maternal_age	y	0.000762662	0.000600312	0.221039	0.699301
6-SLN	whz.1y	y	-0.0208065	0.0161487	0.214857	0.699301
DF-LND	whz.1y	y	-0.00211912	0.00168451	0.225395	0.699301
DF-LNH isomer 1	haz.6m	y	0.0237486	0.0186466	0.220992	0.699301
DF-LNH isomer 2	whz.6m	y	-0.0382103	0.0288955	0.204641	0.699301
F-LND	Maternal_age	y	-0.00241798	0.0018229	0.202236	0.699301
F-LNH isomer 5	GA	y	-0.00356581	0.00278452	0.217538	0.699301
F-LNH isomer 5	haz.6m	y	0.0228001	0.0179468	0.222097	0.699301
F-LNH isomer 6	haz.6m	y	-0.0193505	0.0146732	0.205815	0.699301
F-LNO isomer 1	Maternal_age	y	-0.0069729	0.00554022	0.225187	0.699301
F-LNO isomer 2	GA	y	-0.00337975	0.0026174	0.213895	0.699301
F-LNO isomer 3	Maternal_age	y	-0.00112479	0.000893548	0.22512	0.699301
F-SL	Maternal_age	y	0.000548778	0.000430785	0.21984	0.699301
FS-LNH isomer 2	whz.6m	y	-0.0168362	0.0133024	0.223756	0.699301
FS-LNH isomer 3	Birth_weight	y	-0.000821108	0.000640518	0.21707	0.699301
GL isomer 2	whz.1y	y	-0.010448	0.00810981	0.214894	0.699301
GL isomer 3	Maternal_age	y	0.00713019	0.00555455	0.21648	0.699301
GL isomer 3	whz.6m	y	0.0184634	0.0146358	0.225202	0.699301
LNFP II	whz.6m	y	-0.213385	0.16846	0.223399	0.699301
LNH+LNnH isomer 3	whz.6m	y	0.0129227	0.0100196	0.215472	0.699301
S-LNH isomer 2	waz.1y	y	-0.0163542	0.0129098	0.222309	0.699301
FS-LNH isomer 1	haz.1y	y	0.0428849	0.034262	0.227637	0.702656
3'FL	Birth_weight	y	0.000658458	0.000537487	0.237253	0.716176
DF-LNH isomer 4	BMI	y	5.86796e-05	4.78322e-05	0.236625	0.716176
FS-LNH isomer 2	z-score birth	y	-0.0177705	0.0144358	0.23508	0.716176
LND	whz.1y	y	-0.0115842	0.00948353	0.238565	0.716176
LNFP I	waz.6m	y	-0.0115676	0.00946008	0.23912	0.716176
LNFP isomer 4	whz.1y	y	-0.00419021	0.00340204	0.234836	0.716176
LNFP II	z-score birth	y	-0.22217	0.182856	0.240974	0.718173
3'SL	haz.6m	y	0.0329716	0.0271567	0.242317	0.718638
3'FL	BMI	y	-0.000137512	0.000115953	0.25196	0.724453
F-LNH isomer 1	GA	y	-0.00165203	0.00138492	0.249304	0.724453
F-LNH isomer 6	z-score birth	y	-0.0202853	0.0169902	0.248896	0.724453
F-LNO isomer 1	z-score birth	y	-0.0190029	0.0160482	0.25266	0.724453
F-SL	whz.1y	y	-0.0013227	0.00110948	0.249569	0.724453
FS-LNH isomer 1	waz.1y	y	-0.0609614	0.0508667	0.247181	0.724453
Total fucosylated and sialyated	Maternal_age	y	-0.0256195	0.0215514	0.250876	0.724453
F-LNO isomer 1	haz.6m	y	0.0166146	0.0140484	0.254218	0.724884
F-LNO isomer 3	haz.6m	y	0.00267428	0.00226613	0.255207	0.724884
LNO-isomer 1	Maternal_age	y	0.00352095	0.00300626	0.25767	0.728461
DF-LNH isomer 2	GA	y	-0.0050289	0.00432044	0.260509	0.73108
LSTabc 2	haz.1y	y	0.023764	0.0204387	0.261014	0.73108
GL isomer 1	Inf_sex	factor(y)Male	0.0139387	0.00447584	0.00630954	0.741657
GL isomer 3	Inf_sex	factor(y)Male	0.0855871	0.0277589	0.00674234	0.741657
F-LNH isomer 1	Birth_weight	y	-0.011999	0.01047	0.267656	0.742807
FS-LNO	waz.1y	y	-0.00172651	0.00150288	0.266544	0.742807
DF-LNO	Birth_weight	y	-0.00699553	0.00613381	0.269897	0.745606
GL isomer 1	haz.1y	y	0.0020664	0.00183053	0.274637	0.751835
LNO-isomer 2	z-score birth	y	-0.032882	0.0291239	0.274562	0.751835
LNFP isomer 4	waz.1y	y	-0.00445647	0.00399038	0.279615	0.762013
LND	GA	y	-0.00161813	0.00145795	0.282509	0.763028
TF-LNH	GA	y	-0.000108696	9.77418e-05	0.281589	0.763028
6-SLN	whz.6m	y	0.0186438	0.0170372	0.290024	0.765577
F-SL	z-score birth	y	-0.00137718	0.00125598	0.288151	0.765577
GL isomer 1	whz.6m	y	0.00264504	0.0024281	0.292137	0.765577
GL isomer 2	whz.6m	y	0.00929867	0.00850071	0.290207	0.765577
LDFT	haz.1y	y	0.00279967	0.00254094	0.285893	0.765577
S-LNH isomer 1	waz.6m	y	0.0938481	0.0852657	0.287331	0.765577
Total fucosylated and sialyated	haz.1y	y	0.0475182	0.0437246	0.292311	0.765577
Total fucosylated and sialyated	waz.6m	y	0.060973	0.0561654	0.293744	0.766013
DF-LND	waz.1y	y	-0.00213746	0.00198403	0.296383	0.769578
6'SL	z-score birth	y	-0.111275	0.103604	0.297816	0.769842
LNFP isomer 2	haz.6m	y	0.0922372	0.0859327	0.299029	0.769842
2'FL	z-score birth	y	0.00663225	0.00625232	0.303635	0.775101
LSTabc 2	whz.1y	y	-0.0277296	0.0261301	0.303439	0.775101
F-LND	haz.1y	y	-0.00386705	0.00374483	0.316242	0.787353
F-LNO isomer 1	GA	y	-0.00227472	0.00219677	0.314948	0.787353
F-SL	whz.6m	y	-0.00121671	0.0011658	0.31215	0.787353
LDFT	whz.6m	y	0.00347049	0.00334423	0.314814	0.787353
LNFP isomer 1	waz.1y	y	-0.0113902	0.0108912	0.310288	0.787353
Total fucosylated	Birth_weight	y	-0.470697	0.45529	0.315695	0.787353
DF-LNH isomer 4	haz.1y	y	-0.000157844	0.000153951	0.319598	0.792446
F-LNH isomer 2	waz.6m	y	-0.073745	0.0726635	0.325264	0.796698
LNFP II	haz.6m	y	0.165172	0.161936	0.32291	0.796698
LNFP isomer 3	waz.6m	y	0.00515969	0.00508074	0.324961	0.796698
3'SL	z-score birth	y	0.0324577	0.032375	0.330134	0.79753
DF-LNH isomer 1	Birth_weight	y	-0.0219496	0.0221789	0.336218	0.79753
DF-LNH isomer 3	GA	y	-1.40973e-05	1.41948e-05	0.334572	0.79753
F-LNH isomer 6	Birth_weight	y	-0.0176841	0.01757	0.328292	0.79753
GL isomer 1	waz.6m	y	0.00234827	0.00238441	0.339359	0.79753
GL isomer 3	haz.6m	y	0.0139344	0.0140895	0.33739	0.79753
LDFT	haz.6m	y	0.00316469	0.00317026	0.33302	0.79753
LNFP isomer 1	whz.6m	y	-0.0094684	0.00962936	0.340104	0.79753
LNH+LNnH isomer 3	waz.6m	y	0.00998884	0.00996462	0.331056	0.79753
LNT + LNnT 1	BMI	y	0.0738648	0.0742879	0.334017	0.79753
S-LNH isomer 2	whz.6m	y	0.0115948	0.0117554	0.338648	0.79753
DF-LNH isomer 4	Birth_weight	y	0.000219486	0.000225728	0.344511	0.803804
Total fucosylated	haz.6m	y	0.379647	0.390516	0.345436	0.803804
2'FL	GA	y	0.000823392	0.000852691	0.347762	0.806115
3'SL	whz.6m	y	0.0280358	0.0291782	0.350926	0.807263
FS-LNO	Maternal_age	y	-0.000488831	0.000509473	0.350764	0.807263
LNFP isomer 2	z-score birth	y	0.0939398	0.0989218	0.355603	0.814923
3'SL	waz.1y	y	0.0316377	0.0336102	0.35973	0.821271
F-LND	z-score birth	y	-0.00504108	0.00538254	0.3621	0.823572
F-LNH isomer 4	BMI	y	-0.00600446	0.00644412	0.364498	0.824781
GL isomer 1	whz.1y	y	0.00218781	0.00235232	0.365357	0.824781
F-LNO isomer 3	z-score birth	y	-0.00243107	0.00262764	0.367813	0.827238
LNH+LNnH isomer 3	Birth_weight	y	0.0110338	0.0121818	0.377718	0.846368
LNH+LNnH isomer 2	haz.1y	y	0.0150664	0.0166987	0.37953	0.847289
6'SL	waz.6m	y	0.0834547	0.093711	0.386364	0.853104
LNH+LNnH isomer 3	whz.1y	y	0.0094698	0.0105937	0.38385	0.853104
S-LNH isomer 1	Maternal_age	y	-0.0295479	0.0331496	0.385183	0.853104
F-SL	haz.1y	y	0.000777789	0.000889189	0.393918	0.85598
FS-LNH isomer 3	haz.6m	y	0.00048745	0.000557353	0.394741	0.85598
GL isomer 2	waz.1y	y	-0.00846716	0.00967751	0.393805	0.85598
LNFP isomer 1	haz.1y	y	0.00651037	0.00742901	0.393058	0.85598
LNFP isomer 2	haz.1y	y	0.0612762	0.0694253	0.389752	0.85598
3'SL	haz.1y	y	0.0197418	0.0228059	0.398739	0.860722
3-SLN	whz.1y	y	0.00133567	0.0015761	0.408515	0.860722
DF-LNH isomer 3	whz.6m	y	8.01327e-05	9.76598e-05	0.423971	0.860722
DF-LNO	haz.6m	y	0.00436516	0.00529983	0.422251	0.860722
DF-LNO	z-score birth	y	-0.00512734	0.0060987	0.41217	0.860722
F-LNH isomer 1	whz.6m	y	-0.00810226	0.00964989	0.413491	0.860722
F-LNH isomer 2	BMI	y	-0.0149572	0.0179646	0.416617	0.860722
F-LNH isomer 6	Maternal_age	y	-0.00504091	0.00601348	0.413512	0.860722
F-LNO isomer 3	waz.6m	y	0.00196141	0.00238794	0.4235	0.860722
FS-LNH isomer 1	Birth_weight	y	-0.0431579	0.0512884	0.411764	0.860722
FS-LNH isomer 3	BMI	y	-0.000118658	0.000141437	0.413143	0.860722
FS-LNO	haz.1y	y	0.000866772	0.00103339	0.413239	0.860722
LDFT	Birth_weight	y	0.00320988	0.00376538	0.405802	0.860722
LNFP I	whz.1y	y	-0.0079566	0.00959591	0.418502	0.860722
LNFP isomer 1	haz.6m	y	0.00779427	0.00917336	0.408047	0.860722
LNFP isomer 2	Birth_weight	y	0.0831559	0.101816	0.425381	0.860722
LNFP isomer 4	haz.6m	y	0.00278223	0.00340129	0.425377	0.860722
LNT + LNnT 1	whz.6m	y	-0.266652	0.315189	0.410023	0.860722
TF-LNH	haz.6m	y	0.000528765	0.000635426	0.417576	0.860722
Total sialyated	GA	y	-0.0382212	0.0467631	0.425043	0.860722
LSTabc 2	z-score birth	y	0.0241789	0.0297907	0.428225	0.863586
3'FL	whz.1y	y	-0.000381089	0.000478475	0.436744	0.865148
3'FL	whz.6m	y	-0.000382726	0.000491408	0.447443	0.865148
3-SLN	Birth_weight	y	-0.00142076	0.00181902	0.44551	0.865148
6-SLN	waz.1y	y	-0.0150767	0.0193573	0.446767	0.865148
FS-LNH isomer 2	haz.6m	y	0.0102786	0.0129428	0.438725	0.865148
LND	Birth_weight	y	-0.00870036	0.0111832	0.44727	0.865148
LND	Maternal_age	y	-0.00296482	0.00379383	0.445265	0.865148
LND	haz.6m	y	-0.00767297	0.00956764	0.43432	0.865148
LNO-isomer 1	Birth_weight	y	0.00713256	0.00904688	0.441319	0.865148
LNO-isomer 2	waz.1y	y	-0.0239611	0.0306992	0.445822	0.865148
LSTabc 1	whz.6m	y	0.0804087	0.0998409	0.432413	0.865148
Total fucosylated and sialyated	Birth_weight	y	-0.0517587	0.0649024	0.436168	0.865148
Total neutral	whz.6m	y	-0.564345	0.724838	0.447589	0.865148
FS-LNO	GA	y	-0.000154104	0.00020109	0.453982	0.870064
LDFT	BMI	y	-0.000622744	0.000813468	0.454447	0.870064
Total fucosylated and sialyated	GA	y	-0.00661621	0.00862212	0.453398	0.870064
3'FL	haz.6m	y	0.000355322	0.000465067	0.455973	0.870232
Total sialyated	haz.1y	y	0.183449	0.241736	0.458318	0.871957
3-SLN	haz.6m	y	-0.00113436	0.00152377	0.467403	0.877189
6-SLN	haz.1y	y	0.00972197	0.0131054	0.468317	0.877189
LNH+LNnH isomer 2	GA	y	-0.00242852	0.00326266	0.466838	0.877189
LNTri-II	BMI	y	0.00432825	0.00582577	0.467656	0.877189
S-LNH isomer 2	GA	y	-0.0013067	0.00174198	0.463438	0.877189
6-SLN	GA	y	-0.00185204	0.00254329	0.4764	0.87748
DF-LND	haz.6m	y	-0.00120056	0.00169351	0.488576	0.87748
DF-LNH isomer 2	waz.6m	y	-0.0208546	0.0292356	0.485917	0.87748
F-LNH isomer 3	BMI	y	-0.0109775	0.0152021	0.480047	0.87748
F-LNH isomer 6	haz.1y	y	-0.00861677	0.0121935	0.489346	0.87748
F-LNH isomer 6	waz.1y	y	-0.01307	0.0180257	0.478269	0.87748
F-LNO isomer 2	Birth_weight	y	-0.0150122	0.0203504	0.470765	0.87748
F-SL	GA	y	-0.000122549	0.000173776	0.490228	0.87748
FS-LNH isomer 1	GA	y	-0.00486455	0.00684373	0.486844	0.87748
FS-LNH isomer 2	GA	y	-0.00147574	0.00201208	0.473285	0.87748
FS-LNH isomer 3	Maternal_age	y	-0.000160255	0.000224244	0.484528	0.87748
LND	haz.1y	y	-0.00543649	0.00767213	0.488175	0.87748
LNH+LNnH isomer 3	z-score birth	y	-0.00852265	0.0120216	0.487966	0.87748
LNO-isomer 1	haz.6m	y	-0.00544566	0.00770044	0.489622	0.87748
LNO-isomer 1	z-score birth	y	0.00644736	0.00887148	0.477267	0.87748
LNO-isomer 1	BMI	y	-0.00135933	0.00195437	0.49612	0.884733
Total fucosylated and sialyated	z-score birth	y	-0.0442308	0.0637554	0.497205	0.884733
3-SLN	waz.1y	y	0.00127138	0.00184797	0.500741	0.885814
DF-LNH isomer 4	whz.6m	y	-0.000142815	0.0002067	0.499513	0.885814
FS-LNO	whz.6m	y	0.000939062	0.00137573	0.504629	0.887501
LSTabc 1	GA	y	-0.0100472	0.014691	0.503254	0.887501
LNFP isomer 3	GA	y	-0.000518965	0.000779705	0.514603	0.899811
LNTri-II	waz.1y	y	0.0183321	0.0274817	0.513683	0.899811
S-LNH isomer 1	haz.1y	y	0.0445872	0.0675134	0.517834	0.902852
GL isomer 3	haz.1y	y	0.00760567	0.0115823	0.520187	0.903387
LNH+LNnH isomer 3	Maternal_age	y	-0.00273818	0.00417936	0.521127	0.903387
FS-LNH isomer 3	haz.1y	y	0.000295136	0.000453204	0.523609	0.905095
F-LNO isomer 1	Birth_weight	y	-0.0109161	0.0168658	0.526124	0.906851
LNFP isomer 2	GA	y	0.0087592	0.0136055	0.528297	0.90801
F-LNH isomer 5	haz.1y	y	0.00940565	0.0148591	0.535163	0.908664
F-LNO isomer 3	GA	y	-0.000227164	0.000361131	0.537689	0.908664
LNFP I	Maternal_age	y	0.002392	0.0037769	0.534949	0.908664
LNFP II	Birth_weight	y	-0.121633	0.192671	0.536242	0.908664
LNH+LNnH isomer 2	waz.1y	y	0.0157877	0.0249973	0.536066	0.908664
LSTabc 2	Maternal_age	y	-0.0066029	0.0104111	0.53438	0.908664
DF-LNH isomer 4	waz.1y	y	-0.000144198	0.000232074	0.542616	0.914436
F-SL	waz.1y	y	-0.000821481	0.00132992	0.544964	0.915842
3-SLN	z-score birth	y	0.00108847	0.00179131	0.551459	0.919098
LNO-isomer 2	haz.6m	y	-0.0152567	0.0250287	0.550705	0.919098
LSTabc 1	haz.1y	y	0.0462915	0.0759545	0.550277	0.919098
GL isomer 2	haz.1y	y	0.00395334	0.006618	0.558139	0.925753
LNH+LNnH isomer 3	waz.1y	y	0.00739096	0.0124935	0.561914	0.925753
LNT + LNnT 1	Maternal_age	y	-0.0703485	0.119281	0.563102	0.925753
LNT + LNnT 2	BMI	y	0.0473755	0.0795555	0.559352	0.925753
Total neutral	GA	y	-0.0638519	0.107562	0.560575	0.925753
LNO-isomer 2	BMI	y	-0.00385272	0.00657766	0.565754	0.92759
LNFP isomer 4	Birth_weight	y	0.00235008	0.00404534	0.568906	0.930066
LNT + LNnT 1	haz.1y	y	0.139229	0.240562	0.570338	0.930066
F-LNO isomer 2	haz.6m	y	0.0100169	0.0175477	0.576041	0.932053
LNFP isomer 3	haz.1y	y	0.00229447	0.00403391	0.576933	0.932053
S-LNH isomer 1	GA	y	-0.00745697	0.0131375	0.577719	0.932053
Total neutral	BMI	y	0.0991638	0.174607	0.57751	0.932053
3'FL	waz.1y	y	-0.000298605	0.000562778	0.602565	0.93578
3'SL	GA	y	0.00219089	0.00448838	0.631697	0.93578
3'SL	Maternal_age	y	0.00571102	0.0114757	0.625098	0.93578
3-SLN	BMI	y	0.000211856	0.00039505	0.598716	0.93578
6'SL	haz.1y	y	0.0355814	0.0743809	0.638482	0.93578
DF-LNH isomer 1	haz.1y	y	0.00735332	0.0154997	0.641239	0.93578
DF-LNH isomer 1	waz.6m	y	0.0107425	0.0200114	0.598778	0.93578
DF-LNH isomer 2	haz.1y	y	0.0118913	0.0229659	0.611283	0.93578
DF-LNH isomer 4	Maternal_age	y	-3.62558e-05	7.81968e-05	0.648781	0.93578
DF-LNO	waz.6m	y	0.00288587	0.00553612	0.609312	0.93578
F-LNH isomer 1	BMI	y	0.00114983	0.00232166	0.626755	0.93578
F-LNH isomer 1	haz.6m	y	0.00509303	0.00923788	0.589031	0.93578
F-LNH isomer 5	z-score birth	y	-0.00987771	0.0213602	0.649632	0.93578
F-LNO isomer 1	BMI	y	-0.00179623	0.00364771	0.628716	0.93578
FS-LNH isomer 1	z-score birth	y	-0.0238997	0.0508654	0.644425	0.93578
FS-LNH isomer 2	BMI	y	-0.00156519	0.00329286	0.640602	0.93578
FS-LNH isomer 2	Maternal_age	y	-0.00260327	0.00518831	0.622274	0.93578
FS-LNH isomer 3	waz.6m	y	-0.000272269	0.000584698	0.647737	0.93578
GL isomer 1	haz.6m	y	0.00122105	0.00236034	0.612012	0.93578
GL isomer 1	z-score birth	y	0.00130257	0.00269512	0.635042	0.93578
GL isomer 2	BMI	y	-0.00109393	0.00208681	0.6069	0.93578
GL isomer 2	Maternal_age	y	0.00172691	0.00329043	0.606479	0.93578
LNFP II	haz.1y	y	0.0653121	0.132384	0.628077	0.93578
LNFP isomer 1	Maternal_age	y	-0.0020562	0.00373415	0.589039	0.93578
LNFP isomer 2	BMI	y	0.0104381	0.0221905	0.644058	0.93578
LNFP isomer 2	waz.6m	y	0.0423565	0.091187	0.648546	0.93578
LNFP isomer 3	Maternal_age	y	-0.000932457	0.00200718	0.64814	0.93578
LNFP isomer 4	GA	y	0.000255829	0.000538432	0.640737	0.93578
LNH+LNnH isomer 1	BMI	y	-0.0159997	0.0309124	0.611421	0.93578
LNH+LNnH isomer 1	GA	y	-0.00899238	0.0190845	0.643496	0.93578
LNH+LNnH isomer 2	Maternal_age	y	-0.00396317	0.00842434	0.644018	0.93578
LNO-isomer 2	haz.1y	y	-0.0103814	0.0209688	0.626876	0.93578
LNO-isomer 2	whz.1y	y	-0.0125147	0.0266617	0.644756	0.93578
LNT + LNnT 1	GA	y	-0.0249126	0.0467263	0.600825	0.93578
LNT + LNnT 2	haz.1y	y	0.132259	0.253499	0.608586	0.93578
LNT + LNnT 2	waz.6m	y	0.158702	0.327101	0.634127	0.93578
LNT + LNnT 2	whz.6m	y	-0.159366	0.335314	0.641016	0.93578
LNTri-II	Birth_weight	y	0.0130146	0.0273283	0.639972	0.93578
LNTri-II	whz.1y	y	0.0127935	0.0237071	0.596437	0.93578
LSTabc 2	whz.6m	y	0.0127778	0.0271325	0.644041	0.93578
Total fucosylated	haz.1y	y	0.159843	0.318723	0.622444	0.93578
Total fucosylated	waz.6m	y	-0.202597	0.411548	0.629208	0.93578
Total neutral	haz.1y	y	0.274787	0.556315	0.627669	0.93578
Total neutral	z-score birth	y	-0.44094	0.793925	0.585861	0.93578
Total sialyated	whz.6m	y	0.161376	0.323521	0.6247	0.93578
LNFP I	waz.1y	y	-0.00521057	0.0113265	0.651322	0.935986
DF-LNO	BMI	y	0.000611451	0.00136138	0.659005	0.941208
F-LNO isomer 3	Birth_weight	y	-0.00122708	0.0027374	0.659623	0.941208
Total sialyated	Maternal_age	y	-0.0544472	0.121205	0.658949	0.941208
6-SLN	BMI	y	-0.0018463	0.00416487	0.663137	0.943994
FS-LNH isomer 2	Birth_weight	y	-0.00671395	0.0153179	0.666682	0.946033
LNFP isomer 1	BMI	y	-0.00103799	0.0023759	0.667696	0.946033
GL isomer 3	Birth_weight	y	0.00740322	0.0170515	0.669627	0.946552
LNFP isomer 1	GA	y	-0.000628672	0.00146516	0.673252	0.949458
3'SL	whz.1y	y	0.0124648	0.0294537	0.677455	0.950155
LNTri-II	haz.1y	y	0.00789602	0.0187199	0.678458	0.950155
S-LNH isomer 2	haz.1y	y	0.00383076	0.00908149	0.678442	0.950155
DF-LND	GA	y	-0.000111887	0.000267469	0.680952	0.951446
F-LNO isomer 1	waz.6m	y	0.00623946	0.0150344	0.683644	0.952071
FS-LNH isomer 2	waz.6m	y	-0.00560322	0.0135424	0.684547	0.952071
F-LNH isomer 6	BMI	y	-0.00158532	0.0038727	0.687389	0.953831
2'FL	whz.6m	y	0.00219643	0.00580083	0.709932	0.955668
3-SLN	whz.6m	y	0.000621191	0.00163148	0.708394	0.955668
DF-LND	BMI	y	-0.000168676	0.000434117	0.702432	0.955668
DF-LNH isomer 2	BMI	y	-0.0026586	0.0072527	0.718465	0.955668
F-LND	waz.6m	y	-0.00180189	0.00493809	0.719967	0.955668
F-LND	whz.6m	y	-0.00183519	0.00506085	0.721631	0.955668
F-LNH isomer 6	whz.1y	y	-0.00595764	0.0156522	0.708194	0.955668
F-LNO isomer 2	haz.1y	y	-0.0054862	0.0140786	0.701609	0.955668
F-LNO isomer 3	BMI	y	-0.000220689	0.000590082	0.713029	0.955668
FS-LNH isomer 1	whz.6m	y	0.0170013	0.0467729	0.721	0.955668
FS-LNO	Birth_weight	y	-0.000612411	0.0015345	0.694793	0.955668
LDFT	z-score birth	y	0.00137391	0.00374567	0.718293	0.955668
LNFP I	Birth_weight	y	-0.0040636	0.0112189	0.721658	0.955668
LNFP II	GA	y	0.00989938	0.0257479	0.705394	0.955668
LNFP isomer 2	waz.1y	y	0.0392488	0.104604	0.712141	0.955668
LNFP isomer 4	whz.6m	y	-0.00140709	0.00365396	0.705245	0.955668
LNO-isomer 2	Maternal_age	y	0.00412248	0.010428	0.697517	0.955668
LNO-isomer 2	waz.6m	y	-0.00980137	0.0260069	0.711217	0.955668
LSTabc 2	Birth_weight	y	-0.0123744	0.0308997	0.693799	0.955668
LSTabc 2	GA	y	0.00165811	0.00409907	0.690883	0.955668
Total fucosylated and sialyated	BMI	y	-0.00512817	0.0141701	0.721885	0.955668
F-LNH isomer 2	haz.6m	y	0.0257064	0.0723726	0.727082	0.955773
LDFT	GA	y	0.000182011	0.000508204	0.724643	0.955773
LNO-isomer 1	waz.6m	y	-0.00284157	0.00803698	0.728283	0.955773
S-LNH isomer 1	Birth_weight	y	-0.0352014	0.0995924	0.728093	0.955773
TF-LNH	waz.6m	y	0.000233481	0.000667103	0.730909	0.957143
F-LNH isomer 2	haz.1y	y	0.0200692	0.0580561	0.733819	0.958878
F-SL	Birth_weight	y	-0.000453334	0.0013243	0.736307	0.958881
S-LNH isomer 1	z-score birth	y	-0.0332606	0.0974263	0.736992	0.958881
LNO-isomer 2	Birth_weight	y	0.0103593	0.0307726	0.740509	0.961391
6'SL	Maternal_age	y	-0.0120537	0.0370272	0.748747	0.961817
LNH+LNnH isomer 2	BMI	y	-0.00177785	0.00536002	0.744179	0.961817
LNH+LNnH isomer 3	BMI	y	-0.000890595	0.00267507	0.743262	0.961817
LNO-isomer 1	haz.1y	y	-0.00205241	0.00628075	0.747825	0.961817
LSTabc 1	Maternal_age	y	-0.0123576	0.0379668	0.748787	0.961817
3'SL	Birth_weight	y	-0.0106501	0.0339694	0.7577	0.964849
DF-LNH isomer 2	haz.6m	y	0.00886932	0.0286968	0.761257	0.964849
DF-LNH isomer 3	BMI	y	-7.31206e-06	2.36148e-05	0.760599	0.964849
F-LNH isomer 1	waz.6m	y	-0.00273509	0.00959717	0.779308	0.964849
F-LNH isomer 3	haz.1y	y	-0.0152353	0.0489217	0.759266	0.964849
F-LNO isomer 1	whz.6m	y	-0.0043922	0.0154511	0.779853	0.964849
F-LNO isomer 2	whz.6m	y	-0.00567646	0.0186885	0.76524	0.964849
FS-LNH isomer 1	BMI	y	-0.0034493	0.0112326	0.762514	0.964849
GL isomer 1	BMI	y	0.00017075	0.000595597	0.777817	0.964849
GL isomer 3	whz.1y	y	-0.00436158	0.0148641	0.772745	0.964849
LNFP I	haz.1y	y	0.00244415	0.00768076	0.754196	0.964849
LNT + LNnT 1	z-score birth	y	-0.100232	0.346471	0.775855	0.964849
LNT + LNnT 2	Birth_weight	y	0.107787	0.372636	0.775883	0.964849
LSTabc 1	BMI	y	-0.00692104	0.0240948	0.777399	0.964849
LSTabc 2	waz.1y	y	-0.00897297	0.0313411	0.778108	0.964849
S-LNH isomer 2	BMI	y	-0.000837173	0.00286456	0.77363	0.964849
Total fucosylated	BMI	y	-0.030887	0.100724	0.762834	0.964849
Total sialyated	BMI	y	-0.0226196	0.0771272	0.772861	0.964849
GL isomer 3	BMI	y	-0.00102679	0.00368102	0.783656	0.967575
LNFP II	waz.6m	y	-0.0473025	0.172021	0.78685	0.967748
LNFP isomer 4	BMI	y	-0.000240788	0.000877133	0.786995	0.967748
2'FL	waz.6m	y	0.00151511	0.00567309	0.792827	0.970972
F-SL	BMI	y	7.67352e-05	0.000285338	0.791222	0.970972
FS-LNH isomer 2	haz.1y	y	0.0026936	0.0105166	0.800926	0.973188
LNFP isomer 3	z-score birth	y	-0.00148726	0.00581103	0.80107	0.973188
S-LNH isomer 1	BMI	y	-0.00556537	0.0214665	0.79855	0.973188
Total sialyated	z-score birth	y	-0.0897798	0.350759	0.801054	0.973188
2'FL	BMI	y	-0.000267525	0.00141894	0.852687	0.979583
2'FL	haz.1y	y	0.000961318	0.00450931	0.833718	0.979583
3'FL	z-score birth	y	9.48017e-05	0.000547898	0.864673	0.979583
3-SLN	waz.6m	y	-0.00033595	0.00159698	0.836037	0.979583
6-SLN	z-score birth	y	0.00377191	0.0190167	0.845126	0.979583
DF-LNH isomer 1	BMI	y	0.000869209	0.00490349	0.861396	0.979583
DF-LNH isomer 1	whz.6m	y	-0.00406014	0.0206667	0.846725	0.979583
DF-LNH isomer 3	z-score birth	y	-2.46531e-05	0.000107467	0.821294	0.979583
DF-LNH isomer 4	GA	y	5.23156e-06	3.07426e-05	0.866883	0.979583
F-LND	BMI	y	0.000199891	0.00121346	0.8711	0.979583
F-LND	Birth_weight	y	-0.00104048	0.00563811	0.85577	0.979583
F-LNH isomer 4	haz.1y	y	-0.00368763	0.0209825	0.862569	0.979583
F-LNH isomer 5	Birth_weight	y	-0.00450337	0.0219502	0.839881	0.979583
F-LNH isomer 5	waz.1y	y	0.00410075	0.0222181	0.855751	0.979583
F-LNH isomer 5	whz.1y	y	-0.00383419	0.0190782	0.843105	0.979583
F-LNO isomer 1	haz.1y	y	0.00218661	0.0116659	0.853538	0.979583
FS-LNO	BMI	y	-7.17563e-05	0.000331282	0.831096	0.979583
GL isomer 1	Birth_weight	y	0.000552459	0.00277134	0.844356	0.979583
GL isomer 2	Birth_weight	y	0.00207215	0.00976311	0.834442	0.979583
GL isomer 2	z-score birth	y	-0.00163515	0.00955284	0.866112	0.979583
LND	BMI	y	-0.000574653	0.00244489	0.816984	0.979583
LNFP I	GA	y	0.000328172	0.00149202	0.828528	0.979583
LNFP I	haz.6m	y	-0.00226918	0.00957081	0.815593	0.979583
LNFP isomer 1	waz.6m	y	-0.00194414	0.00966378	0.843095	0.979583
LNFP isomer 2	whz.1y	y	-0.0149676	0.0901358	0.870072	0.979583
LNFP isomer 2	whz.6m	y	-0.0158944	0.0939931	0.867836	0.979583
LNFP isomer 3	Birth_weight	y	0.00129887	0.00594478	0.829649	0.979583
LNFP isomer 4	waz.6m	y	0.000860051	0.00357553	0.812968	0.979583
LNH+LNnH isomer 1	haz.6m	y	-0.0250298	0.12157	0.839475	0.979583
LNH+LNnH isomer 2	Birth_weight	y	0.00422001	0.0249689	0.867783	0.979583
LNH+LNnH isomer 2	whz.1y	y	0.0049965	0.0216852	0.820523	0.979583
LNH+LNnH isomer 2	z-score birth	y	0.00495604	0.0244108	0.841524	0.979583
LNH+LNnH isomer 3	haz.1y	y	-0.0014099	0.00852452	0.870585	0.979583
LNH+LNnH isomer 3	haz.6m	y	0.00187833	0.00994534	0.852573	0.979583
LNO-isomer 1	whz.1y	y	0.00141157	0.00799789	0.861993	0.979583
LNT + LNnT 2	z-score birth	y	-0.0729395	0.364909	0.843943	0.979583
LNTri-II	whz.6m	y	0.0053427	0.024661	0.831223	0.979583
LNTri-II	z-score birth	y	0.00551608	0.0268717	0.839796	0.979583
Total neutral	Maternal_age	y	-0.0615547	0.277519	0.82711	0.979583
Total sialyated	Birth_weight	y	-0.0762648	0.35886	0.834229	0.979583
S-LNH isomer 2	Maternal_age	y	-0.000730518	0.00452471	0.873642	0.980618
3'FL	haz.1y	y	5.6624e-05	0.000383296	0.884295	0.985188
DF-LNH isomer 3	haz.1y	y	1.08183e-05	7.5234e-05	0.887353	0.985188
F-LND	haz.6m	y	-0.00069563	0.00480275	0.886646	0.985188
F-LNO isomer 3	whz.6m	y	0.000373743	0.00249649	0.882867	0.985188
FS-LNO	z-score birth	y	-0.000227111	0.00150677	0.881965	0.985188
LNH+LNnH isomer 1	haz.1y	y	-0.014009	0.0989794	0.889111	0.985188
Total neutral	Birth_weight	y	0.117333	0.818613	0.887714	0.985188
S-LNH isomer 1	whz.6m	y	0.0124013	0.0905755	0.892805	0.987472
F-LNH isomer 1	haz.1y	y	0.00099989	0.00742936	0.89452	0.987563
F-LNH isomer 3	GA	y	0.00123286	0.00951086	0.898383	0.989635
LNFP isomer 4	z-score birth	y	-0.000489263	0.0039937	0.903933	0.989635
LNT + LNnT 2	GA	y	-0.00626347	0.0495358	0.900864	0.989635
LSTabc 2	BMI	y	0.00081254	0.00667739	0.904575	0.989635
Total neutral	waz.6m	y	0.0884701	0.720227	0.903766	0.989635
TF-LNH	whz.6m	y	-8.18753e-05	0.000685959	0.906477	0.989925
DF-LNO	whz.6m	y	0.000668256	0.00571899	0.908434	0.990275
6'SL	Birth_weight	y	-0.0124492	0.109427	0.910755	0.99102
F-LNO isomer 2	waz.6m	y	0.00196996	0.018282	0.91553	0.994427
F-LNH isomer 4	haz.6m	y	-0.00264681	0.0259151	0.919919	0.995619
TF-LNH	haz.1y	y	-5.41041e-05	0.000521788	0.918629	0.995619
3'FL	waz.6m	y	-3.96615e-05	0.000488417	0.936287	0.995741
F-LNH isomer 2	GA	y	-0.00101858	0.011297	0.929211	0.995741
F-LNH isomer 3	haz.6m	y	0.00526343	0.0607632	0.932047	0.995741
F-SL	waz.6m	y	-0.000102623	0.00117539	0.931508	0.995741
GL isomer 3	z-score birth	y	0.00135581	0.0167655	0.936491	0.995741
LNH+LNnH isomer 1	Birth_weight	y	-0.0138412	0.144747	0.924938	0.995741
LNH+LNnH isomer 1	Maternal_age	y	-0.00426114	0.0491145	0.931877	0.995741
LNT + LNnT 1	waz.6m	y	0.0263993	0.314294	0.934102	0.995741
LNT + LNnT 2	Maternal_age	y	-0.0104586	0.12672	0.935187	0.995741
LNTri-II	waz.6m	y	0.00222617	0.0240929	0.927528	0.995741
2'FL	haz.6m	y	-7.99502e-05	0.00551059	0.988604	0.998291
3-SLN	haz.1y	y	-6.98745e-05	0.00126628	0.956638	0.998291
6'SL	BMI	y	0.000708592	0.0235549	0.976352	0.998291
6'SL	whz.6m	y	-0.0031076	0.098384	0.975193	0.998291
6-SLN	Birth_weight	y	0.00101202	0.0194652	0.959142	0.998291
6-SLN	Maternal_age	y	0.000371786	0.00660441	0.955764	0.998291
DF-LND	haz.1y	y	-8.15883e-05	0.00138597	0.953744	0.998291
DF-LNH isomer 3	Birth_weight	y	-1.1821e-06	0.000110053	0.991555	0.998291
DF-LNH isomer 3	Maternal_age	y	2.22411e-06	3.73369e-05	0.953194	0.998291
DF-LNH isomer 4	whz.1y	y	4.75549e-06	0.000201561	0.981452	0.998291
DF-LNO	haz.1y	y	0.000178597	0.00435304	0.967752	0.998291
F-LNH isomer 4	GA	y	-3.60422e-05	0.00407332	0.993043	0.998291
F-LNH isomer 5	BMI	y	-1.02772e-05	0.0047291	0.998291	0.998291
F-LNH isomer 6	GA	y	-1.29904e-05	0.00239946	0.995743	0.998291
F-LNO isomer 2	BMI	y	0.000139762	0.0044484	0.975302	0.998291
F-LNO isomer 3	waz.1y	y	-3.51774e-05	0.00278646	0.990074	0.998291
FS-LNH isomer 3	GA	y	7.3401e-07	8.89898e-05	0.993515	0.998291
GL isomer 3	waz.1y	y	0.000657413	0.0173502	0.970216	0.998291
LNFP II	BMI	y	0.000104175	0.0419422	0.998047	0.998291
LNFP isomer 3	BMI	y	6.44238e-05	0.0012809	0.960473	0.998291
LNFP isomer 3	whz.6m	y	4.13748e-05	0.00537196	0.99395	0.998291
LNFP isomer 4	Maternal_age	y	7.94031e-05	0.001386	0.954983	0.998291
LNFP isomer 4	haz.1y	y	-4.7432e-05	0.00279444	0.986655	0.998291
LNO-isomer 1	GA	y	-2.59733e-05	0.00122198	0.98329	0.998291
LNO-isomer 1	waz.1y	y	0.000316599	0.00932067	0.973299	0.998291
LNO-isomer 1	whz.6m	y	-4.48946e-05	0.00826846	0.995735	0.998291
LNO-isomer 2	whz.6m	y	-0.00169111	0.0267667	0.950406	0.998291
LNT + LNnT 1	Birth_weight	y	-0.0237011	0.355086	0.947561	0.998291
LNTri-II	haz.6m	y	0.000480036	0.0233569	0.983857	0.998291
LSTabc 1	Birth_weight	y	-0.00552801	0.112238	0.961292	0.998291
LSTabc 1	z-score birth	y	-0.00711802	0.109765	0.949051	0.998291
S-LNH isomer 2	Birth_weight	y	0.000347005	0.0133455	0.979559	0.998291
S-LNH isomer 2	z-score birth	y	0.000376404	0.013052	0.977329	0.998291
TF-LNH	BMI	y	-5.01026e-06	0.00016419	0.976012	0.998291
Total fucosylated	GA	y	-0.00337392	0.0622677	0.95742	0.998291
Total fucosylated and sialyated	whz.6m	y	-0.000904702	0.0596405	0.988085	0.998291
2'FL	BMI_group	factor(y)OB	0.00974134	0.0178322	0.592412	1
2'FL	BMI_group	factor(y)OW	-0.00289366	0.0147245	0.846678	1
2'FL	C_sec	factor(y)Yes	0.0617089	0.0246383	0.0227332	1
2'FL	Inf_sex	factor(y)Male	0.00818157	0.0131964	0.543488	1
2'FL	No_of_siblings	factor(y)1	-0.00594895	0.0139045	0.674469	1
2'FL	No_of_siblings	factor(y)2	-0.00341496	0.0307441	0.912937	1
3'FL	BMI_group	factor(y)OB	-0.00107699	0.00136404	0.441327	1
3'FL	BMI_group	factor(y)OW	-0.00235423	0.00112632	0.0529211	1
3'FL	C_sec	factor(y)Yes	-0.000318222	0.00244749	0.898077	1
3'FL	Inf_sex	factor(y)Male	-0.000385948	0.00112966	0.7368	1
3'FL	No_of_siblings	factor(y)1	2.94912e-05	0.00118121	0.98039	1
3'FL	No_of_siblings	factor(y)2	-0.00104362	0.00261176	0.694747	1
3'SL	BMI_group	factor(y)OB	-0.0549052	0.0924996	0.561097	1
3'SL	BMI_group	factor(y)OW	-0.0285694	0.076379	0.713279	1
3'SL	C_sec	factor(y)Yes	-0.0553565	0.14817	0.71332	1
3'SL	Inf_sex	factor(y)Male	0.0951192	0.0648918	0.160951	1
3'SL	No_of_siblings	factor(y)1	0.0409769	0.0710752	0.57228	1
3'SL	No_of_siblings	factor(y)2	-0.0361184	0.157153	0.821137	1
3-SLN	BMI_group	factor(y)OB	0.00250366	0.00477514	0.60725	1
3-SLN	BMI_group	factor(y)OW	0.00574354	0.00394294	0.164553	1
3-SLN	C_sec	factor(y)Yes	0.00662124	0.0079241	0.41498	1
3-SLN	Inf_sex	factor(y)Male	0.0053647	0.00350927	0.144727	1
3-SLN	No_of_siblings	factor(y)1	0.00203162	0.00388847	0.608501	1
3-SLN	No_of_siblings	factor(y)2	0.00176222	0.00859773	0.840186	1
6'SL	BMI_group	factor(y)OB	0.118597	0.280971	0.678572	1
6'SL	BMI_group	factor(y)OW	0.347754	0.232004	0.153367	1
6'SL	C_sec	factor(y)Yes	0.173679	0.476207	0.719822	1
6'SL	Inf_sex	factor(y)Male	0.337123	0.205643	0.11951	1
6'SL	No_of_siblings	factor(y)1	0.152289	0.225015	0.508203	1
6'SL	No_of_siblings	factor(y)2	-0.257086	0.497526	0.612415	1
6-SLN	BMI_group	factor(y)OB	-0.00494473	0.0519372	0.925333	1
6-SLN	BMI_group	factor(y)OW	0.0355969	0.0428857	0.418729	1
6-SLN	C_sec	factor(y)Yes	-0.0129039	0.0849567	0.881063	1
6-SLN	Inf_sex	factor(y)Male	0.06904	0.0356139	0.0693407	1
6-SLN	No_of_siblings	factor(y)1	0.0296604	0.0404822	0.474353	1
6-SLN	No_of_siblings	factor(y)2	-0.00412016	0.0895096	0.963856	1
DF-LND	BMI_group	factor(y)OB	-0.00375145	0.00542159	0.498889	1
DF-LND	BMI_group	factor(y)OW	-0.0038377	0.00447673	0.403961	1
DF-LND	C_sec	factor(y)Yes	-0.0115656	0.00839324	0.186082	1
DF-LND	Inf_sex	factor(y)Male	-0.00656925	0.00377402	0.0998122	1
DF-LND	No_of_siblings	factor(y)1	0.00166876	0.00425451	0.700061	1
DF-LND	No_of_siblings	factor(y)2	-0.00230447	0.00940707	0.809592	1
DF-LNH isomer 1	BMI_group	factor(y)OB	0.00789541	0.061391	0.89927	1
DF-LNH isomer 1	BMI_group	factor(y)OW	0.0392941	0.0506919	0.449553	1
DF-LNH isomer 1	C_sec	factor(y)Yes	-0.104732	0.0963166	0.292051	1
DF-LNH isomer 1	Inf_sex	factor(y)Male	0.0372003	0.045219	0.422087	1
DF-LNH isomer 1	No_of_siblings	factor(y)1	0.00459371	0.0473483	0.923916	1
DF-LNH isomer 1	No_of_siblings	factor(y)2	-0.0785144	0.104691	0.464162	1
DF-LNH isomer 2	BMI_group	factor(y)OB	-0.0498747	0.0920515	0.595413	1
DF-LNH isomer 2	BMI_group	factor(y)OW	-0.010504	0.076009	0.891811	1
DF-LNH isomer 2	C_sec	factor(y)Yes	-0.216566	0.138126	0.135333	1
DF-LNH isomer 2	Inf_sex	factor(y)Male	-0.040115	0.0677116	0.561355	1
DF-LNH isomer 2	No_of_siblings	factor(y)1	0.0526214	0.0686375	0.45445	1
DF-LNH isomer 2	No_of_siblings	factor(y)2	-0.103402	0.151763	0.505402	1
DF-LNH isomer 3	BMI_group	factor(y)OB	1.83034e-19	0.000289686	1	1
DF-LNH isomer 3	BMI_group	factor(y)OW	0.000255556	0.0002392	0.301206	1
DF-LNH isomer 3	C_sec	factor(y)Yes	-0.00011358	0.000479829	0.81571	1
DF-LNH isomer 3	Inf_sex	factor(y)Male	0.000292064	0.000210906	0.184018	1
DF-LNH isomer 3	No_of_siblings	factor(y)1	0.000185859	0.000228071	0.427085	1
DF-LNH isomer 3	No_of_siblings	factor(y)2	5.07089e-20	0.000504285	1	1
DF-LNH isomer 4	BMI_group	factor(y)OB	0.000859991	0.000599517	0.170694	1
DF-LNH isomer 4	BMI_group	factor(y)OW	0.000320802	0.000495035	0.52615	1
DF-LNH isomer 4	C_sec	factor(y)Yes	-0.000333688	0.00100959	0.745047	1
DF-LNH isomer 4	Inf_sex	factor(y)Male	-0.000500532	0.000452859	0.28444	1
DF-LNH isomer 4	No_of_siblings	factor(y)1	0.000233311	0.000295775	0.441755	1
DF-LNO	BMI_group	factor(y)OB	0.00181351	0.0156668	0.909287	1
DF-LNO	BMI_group	factor(y)OW	0.0235924	0.0129364	0.0869296	1
DF-LNO	C_sec	factor(y)Yes	-0.0230946	0.0272229	0.408029	1
DF-LNO	Inf_sex	factor(y)Male	0.00498027	0.0128089	0.702241	1
DF-LNO	No_of_siblings	factor(y)1	0.00949868	0.013229	0.483097	1
DF-LNO	No_of_siblings	factor(y)2	-0.00318352	0.0292503	0.914685	1
F-LND	BMI_group	factor(y)OB	0.00111898	0.0147865	0.940615	1
F-LND	BMI_group	factor(y)OW	0.0141577	0.0122096	0.263243	1
F-LND	C_sec	factor(y)Yes	-0.0206854	0.0241311	0.403252	1
F-LND	Inf_sex	factor(y)Male	-0.00189017	0.0114002	0.870269	1
F-LND	No_of_siblings	factor(y)1	-0.00127724	0.0119072	0.915911	1
F-LND	No_of_siblings	factor(y)2	0.00796785	0.0263278	0.766063	1
F-LNH isomer 1	BMI_group	factor(y)OB	0.00662071	0.0296545	0.826157	1
F-LNH isomer 1	BMI_group	factor(y)OW	0.0110503	0.0244864	0.657843	1
F-LNH isomer 1	C_sec	factor(y)Yes	-0.0574255	0.0453678	0.222666	1
F-LNH isomer 1	Inf_sex	factor(y)Male	-0.00511293	0.0219336	0.81846	1
F-LNH isomer 1	No_of_siblings	factor(y)1	0.00547181	0.0225343	0.811229	1
F-LNH isomer 1	No_of_siblings	factor(y)2	-0.0349437	0.0498252	0.493175	1
F-LNH isomer 2	BMI_group	factor(y)OB	-0.256562	0.222449	0.265705	1
F-LNH isomer 2	BMI_group	factor(y)OW	-0.192185	0.183682	0.310974	1
F-LNH isomer 2	C_sec	factor(y)Yes	-0.609164	0.341355	0.0921909	1
F-LNH isomer 2	Inf_sex	factor(y)Male	-0.195265	0.165541	0.254421	1
F-LNH isomer 2	No_of_siblings	factor(y)1	0.183183	0.172184	0.303178	1
F-LNH isomer 2	No_of_siblings	factor(y)2	-0.12996	0.380714	0.737276	1
F-LNH isomer 3	BMI_group	factor(y)OB	-0.214492	0.188914	0.272932	1
F-LNH isomer 3	BMI_group	factor(y)OW	-0.123312	0.15599	0.440789	1
F-LNH isomer 3	C_sec	factor(y)Yes	-0.532006	0.285417	0.0796916	1
F-LNH isomer 3	Inf_sex	factor(y)Male	-0.187742	0.137661	0.190418	1
F-LNH isomer 3	No_of_siblings	factor(y)1	0.132131	0.147431	0.383419	1
F-LNH isomer 3	No_of_siblings	factor(y)2	-0.0560675	0.325981	0.865597	1
F-LNH isomer 4	BMI_group	factor(y)OB	-0.103075	0.0800878	0.216396	1
F-LNH isomer 4	BMI_group	factor(y)OW	-0.0540758	0.0661303	0.42553	1
F-LNH isomer 4	C_sec	factor(y)Yes	-0.211868	0.123846	0.105314	1
F-LNH isomer 4	Inf_sex	factor(y)Male	-0.0944025	0.0576912	0.120146	1
F-LNH isomer 4	No_of_siblings	factor(y)1	0.0632122	0.0625062	0.326925	1
F-LNH isomer 4	No_of_siblings	factor(y)2	-0.0342986	0.138206	0.80716	1
F-LNH isomer 5	BMI_group	factor(y)OB	-0.0206039	0.0580405	0.727232	1
F-LNH isomer 5	BMI_group	factor(y)OW	0.0391611	0.0479254	0.425857	1
F-LNH isomer 5	C_sec	factor(y)Yes	-0.0949607	0.0931741	0.322406	1
F-LNH isomer 5	Inf_sex	factor(y)Male	0.0140369	0.0442987	0.7552	1
F-LNH isomer 5	No_of_siblings	factor(y)1	-0.0335653	0.044316	0.459815	1
F-LNH isomer 5	No_of_siblings	factor(y)2	-0.118636	0.0979863	0.243578	1
F-LNH isomer 6	BMI_group	factor(y)OB	-0.0487482	0.048017	0.325103	1
F-LNH isomer 6	BMI_group	factor(y)OW	-0.0283347	0.0396487	0.485127	1
F-LNH isomer 6	C_sec	factor(y)Yes	-0.00527853	0.0789736	0.94749	1
F-LNH isomer 6	Inf_sex	factor(y)Male	-0.0795173	0.0310624	0.0202911	1
F-LNH isomer 6	No_of_siblings	factor(y)1	-0.0154174	0.0381177	0.691224	1
F-LNH isomer 6	No_of_siblings	factor(y)2	-0.0123582	0.0842815	0.885255	1
F-LNO isomer 1	BMI_group	factor(y)OB	-0.0206056	0.0459802	0.660061	1
F-LNO isomer 1	BMI_group	factor(y)OW	0.0149861	0.0379669	0.698265	1
F-LNO isomer 1	C_sec	factor(y)Yes	-0.0792872	0.0720348	0.286378	1
F-LNO isomer 1	Inf_sex	factor(y)Male	0.0167565	0.0342733	0.631155	1
F-LNO isomer 1	No_of_siblings	factor(y)1	0.0319721	0.0351828	0.376972	1
F-LNO isomer 1	No_of_siblings	factor(y)2	-0.00178083	0.0777921	0.982019	1
F-LNO isomer 2	BMI_group	factor(y)OB	-0.0128096	0.0534242	0.813553	1
F-LNO isomer 2	BMI_group	factor(y)OW	0.0515229	0.0441136	0.259933	1
F-LNO isomer 2	C_sec	factor(y)Yes	-0.120117	0.0854549	0.177849	1
F-LNO isomer 2	Inf_sex	factor(y)Male	-0.01004	0.0417225	0.812715	1
F-LNO isomer 2	No_of_siblings	factor(y)1	0.00270553	0.0432831	0.950933	1
F-LNO isomer 2	No_of_siblings	factor(y)2	-0.0548182	0.0957025	0.574743	1
F-LNO isomer 3	BMI_group	factor(y)OB	-0.00283945	0.00739366	0.706006	1
F-LNO isomer 3	BMI_group	factor(y)OW	-0.00523814	0.00610512	0.403567	1
F-LNO isomer 3	C_sec	factor(y)Yes	-0.0146755	0.0114862	0.218541	1
F-LNO isomer 3	Inf_sex	factor(y)Male	0.00277622	0.00552564	0.621815	1
F-LNO isomer 3	No_of_siblings	factor(y)1	0.00206434	0.00556756	0.715665	1
F-LNO isomer 3	No_of_siblings	factor(y)2	-0.0128628	0.0123103	0.31161	1
F-SL	BMI_group	factor(y)OB	0.00212611	0.0035321	0.55565	1
F-SL	BMI_group	factor(y)OW	0.00299149	0.00291654	0.320291	1
F-SL	C_sec	factor(y)Yes	0.0133577	0.00481484	0.0129891	1
F-SL	Inf_sex	factor(y)Male	0.00393992	0.00251072	0.135017	1
F-SL	No_of_siblings	factor(y)1	0.000812416	0.00272819	0.769698	1
F-SL	No_of_siblings	factor(y)2	-0.00514454	0.00603225	0.406334	1
FS-LNH isomer 1	BMI_group	factor(y)OB	-0.0213553	0.140592	0.881168	1
FS-LNH isomer 1	BMI_group	factor(y)OW	0.0797317	0.11609	0.502036	1
FS-LNH isomer 1	C_sec	factor(y)Yes	-0.250957	0.220349	0.270539	1
FS-LNH isomer 1	Inf_sex	factor(y)Male	0.153659	0.0990422	0.139209	1
FS-LNH isomer 1	No_of_siblings	factor(y)1	0.116979	0.105919	0.285744	1
FS-LNH isomer 1	No_of_siblings	factor(y)2	-0.0553354	0.234195	0.816214	1
FS-LNH isomer 2	BMI_group	factor(y)OB	-0.000611485	0.0421357	0.988601	1
FS-LNH isomer 2	BMI_group	factor(y)OW	0.0109322	0.0347924	0.757419	1
FS-LNH isomer 2	C_sec	factor(y)Yes	-0.0644735	0.0654296	0.338252	1
FS-LNH isomer 2	Inf_sex	factor(y)Male	0.000661898	0.0311406	0.98329	1
FS-LNH isomer 2	No_of_siblings	factor(y)1	0.0246888	0.0318937	0.450162	1
FS-LNH isomer 2	No_of_siblings	factor(y)2	-0.0112132	0.0705197	0.875653	1
FS-LNH isomer 3	BMI_group	factor(y)OB	-0.00208124	0.00176616	0.255866	1
FS-LNH isomer 3	BMI_group	factor(y)OW	-0.000925085	0.00145836	0.534828	1
FS-LNH isomer 3	C_sec	factor(y)Yes	-0.00486767	0.00268088	0.0870969	1
FS-LNH isomer 3	Inf_sex	factor(y)Male	-0.00119366	0.00132475	0.380152	1
FS-LNH isomer 3	No_of_siblings	factor(y)1	0.00232706	0.00127819	0.0874233	1
FS-LNH isomer 3	No_of_siblings	factor(y)2	-0.000418938	0.00282618	0.884009	1
FS-LNO	BMI_group	factor(y)OB	-0.000340777	0.00414349	0.935473	1
FS-LNO	BMI_group	factor(y)OW	0.00244325	0.00342137	0.485445	1
FS-LNO	C_sec	factor(y)Yes	-0.00443512	0.00664624	0.51353	1
FS-LNO	Inf_sex	factor(y)Male	0.00454782	0.00291494	0.13714	1
FS-LNO	No_of_siblings	factor(y)1	0.00328654	0.00315986	0.313761	1
FS-LNO	No_of_siblings	factor(y)2	0.00132646	0.00698672	0.851811	1
GL isomer 1	BMI_group	factor(y)OB	0.00301884	0.00740968	0.6891	1
GL isomer 1	BMI_group	factor(y)OW	0.0058669	0.00611834	0.351874	1
GL isomer 1	C_sec	factor(y)Yes	0.0208258	0.011014	0.0758141	1
GL isomer 1	No_of_siblings	factor(y)1	0.000910349	0.00581743	0.877607	1
GL isomer 1	No_of_siblings	factor(y)2	-0.0063146	0.0128628	0.630149	1
GL isomer 2	BMI_group	factor(y)OB	-0.00544937	0.0257079	0.834805	1
GL isomer 2	BMI_group	factor(y)OW	0.0206079	0.0212276	0.346092	1
GL isomer 2	C_sec	factor(y)Yes	0.00178857	0.0426912	0.96707	1
GL isomer 2	Inf_sex	factor(y)Male	0.0400889	0.017206	0.0323886	1
GL isomer 2	No_of_siblings	factor(y)1	0.0169283	0.0201427	0.413057	1
GL isomer 2	No_of_siblings	factor(y)2	-0.00913863	0.0445373	0.840011	1
GL isomer 3	BMI_group	factor(y)OB	0.00315826	0.0446356	0.944469	1
GL isomer 3	BMI_group	factor(y)OW	0.0455476	0.0368567	0.234369	1
GL isomer 3	C_sec	factor(y)Yes	0.0463008	0.0740314	0.54	1
GL isomer 3	No_of_siblings	factor(y)1	0.0264044	0.0355045	0.467845	1
GL isomer 3	No_of_siblings	factor(y)2	-0.016946	0.0785034	0.831822	1
LDFT	BMI_group	factor(y)OB	0.00032473	0.01044	0.975571	1
LDFT	BMI_group	factor(y)OW	-0.0045699	0.00862055	0.603311	1
LDFT	C_sec	factor(y)Yes	0.0230533	0.0158335	0.163618	1
LDFT	Inf_sex	factor(y)Male	0.00726847	0.00757052	0.350462	1
LDFT	No_of_siblings	factor(y)1	-0.000850348	0.00800714	0.916745	1
LDFT	No_of_siblings	factor(y)2	-0.0130909	0.0177045	0.470367	1
LND	BMI_group	factor(y)OB	-0.0149412	0.0309355	0.635652	1
LND	BMI_group	factor(y)OW	0.0017283	0.0255442	0.946895	1
LND	C_sec	factor(y)Yes	-0.00704423	0.049671	0.888891	1
LND	Inf_sex	factor(y)Male	-0.0233668	0.0222979	0.309339	1
LND	No_of_siblings	factor(y)1	0.00712843	0.0240217	0.770476	1
LND	No_of_siblings	factor(y)2	-0.0041934	0.053114	0.938051	1
LNFP I	BMI_group	factor(y)OB	-0.0352696	0.0259806	0.193451	1
LNFP I	BMI_group	factor(y)OW	-0.0551616	0.0214527	0.0204999	1
LNFP I	C_sec	factor(y)Yes	-0.0306227	0.0486192	0.537169	1
LNFP I	Inf_sex	factor(y)Male	-0.00748895	0.0226948	0.745443	1
LNFP I	No_of_siblings	factor(y)1	0.0314558	0.0219491	0.171073	1
LNFP I	No_of_siblings	factor(y)2	-0.0237757	0.0485313	0.630852	1
LNFP II	BMI_group	factor(y)OB	0.00732428	0.526713	0.989077	1
LNFP II	BMI_group	factor(y)OW	-0.280269	0.434919	0.528437	1
LNFP II	C_sec	factor(y)Yes	-1.20717	0.799294	0.149332	1
LNFP II	Inf_sex	factor(y)Male	-0.153003	0.392291	0.701363	1
LNFP II	No_of_siblings	factor(y)1	0.0329089	0.407606	0.936652	1
LNFP II	No_of_siblings	factor(y)2	-0.536573	0.90125	0.559927	1
LNFP isomer 1	BMI_group	factor(y)OB	-0.00380272	0.0302377	0.901488	1
LNFP isomer 1	BMI_group	factor(y)OW	-0.0126972	0.0249679	0.618013	1
LNFP isomer 1	C_sec	factor(y)Yes	-0.0393689	0.0475402	0.419078	1
LNFP isomer 1	Inf_sex	factor(y)Male	-0.00275688	0.0224363	0.903647	1
LNFP isomer 1	No_of_siblings	factor(y)1	0.0166216	0.0224733	0.470247	1
LNFP isomer 1	No_of_siblings	factor(y)2	-0.0371215	0.0496903	0.465867	1
LNFP isomer 2	BMI_group	factor(y)OB	0.438535	0.261508	0.112978	1
LNFP isomer 2	BMI_group	factor(y)OW	0.0733239	0.215933	0.738599	1
LNFP isomer 2	C_sec	factor(y)Yes	0.569841	0.4317	0.204337	1
LNFP isomer 2	Inf_sex	factor(y)Male	0.339138	0.193036	0.096936	1
LNFP isomer 2	No_of_siblings	factor(y)1	-0.0284735	0.218696	0.898033	1
LNFP isomer 2	No_of_siblings	factor(y)2	0.16661	0.483554	0.734917	1
LNFP isomer 3	BMI_group	factor(y)OB	0.0090968	0.016035	0.578378	1
LNFP isomer 3	BMI_group	factor(y)OW	0.0099304	0.0132405	0.464139	1
LNFP isomer 3	C_sec	factor(y)Yes	-0.0174494	0.0256514	0.505504	1
LNFP isomer 3	Inf_sex	factor(y)Male	0.0147179	0.0114932	0.21754	1
LNFP isomer 3	No_of_siblings	factor(y)1	0.00467762	0.0124911	0.712966	1
LNFP isomer 3	No_of_siblings	factor(y)2	-0.00805568	0.0276188	0.774283	1
LNFP isomer 4	BMI_group	factor(y)OB	0.00446207	0.011123	0.693611	1
LNFP isomer 4	BMI_group	factor(y)OW	-0.00119916	0.00918451	0.897748	1
LNFP isomer 4	C_sec	factor(y)Yes	-0.0169474	0.0173611	0.342667	1
LNFP isomer 4	Inf_sex	factor(y)Male	0.00398508	0.00820207	0.633268	1
LNFP isomer 4	No_of_siblings	factor(y)1	-0.00424663	0.00857719	0.627255	1
LNFP isomer 4	No_of_siblings	factor(y)2	-0.00642452	0.0189649	0.739196	1
LNH+LNnH isomer 1	BMI_group	factor(y)OB	-0.300234	0.387564	0.449831	1
LNH+LNnH isomer 1	BMI_group	factor(y)OW	-0.250138	0.32002	0.445844	1
LNH+LNnH isomer 1	C_sec	factor(y)Yes	0.040327	0.632225	0.949885	1
LNH+LNnH isomer 1	Inf_sex	factor(y)Male	-0.292282	0.283984	0.317799	1
LNH+LNnH isomer 1	No_of_siblings	factor(y)1	0.0723119	0.305266	0.815755	1
LNH+LNnH isomer 1	No_of_siblings	factor(y)2	-0.157226	0.674968	0.818763	1
LNH+LNnH isomer 2	BMI_group	factor(y)OB	-0.0251346	0.0677842	0.715648	1
LNH+LNnH isomer 2	BMI_group	factor(y)OW	0.0166535	0.055971	0.769885	1
LNH+LNnH isomer 2	C_sec	factor(y)Yes	0.0799881	0.107396	0.466569	1
LNH+LNnH isomer 2	Inf_sex	factor(y)Male	0.0939047	0.0450944	0.0527228	1
LNH+LNnH isomer 2	No_of_siblings	factor(y)1	-0.0385101	0.0516374	0.466616	1
LNH+LNnH isomer 2	No_of_siblings	factor(y)2	-0.0795576	0.114175	0.495924	1
LNH+LNnH isomer 3	BMI_group	factor(y)OB	-0.0205078	0.0337977	0.552511	1
LNH+LNnH isomer 3	BMI_group	factor(y)OW	-0.0010891	0.0279076	0.969353	1
LNH+LNnH isomer 3	C_sec	factor(y)Yes	0.01065	0.0544068	0.847128	1
LNH+LNnH isomer 3	Inf_sex	factor(y)Male	0.0164651	0.0248956	0.517241	1
LNH+LNnH isomer 3	No_of_siblings	factor(y)1	-0.0284265	0.0249815	0.271915	1
LNH+LNnH isomer 3	No_of_siblings	factor(y)2	-0.0585876	0.0552362	0.304588	1
LNO-isomer 1	BMI_group	factor(y)OB	-0.00659384	0.0251546	0.796564	1
LNO-isomer 1	BMI_group	factor(y)OW	-0.00859688	0.0207707	0.684446	1
LNO-isomer 1	C_sec	factor(y)Yes	0.0065126	0.0401938	0.873193	1
LNO-isomer 1	Inf_sex	factor(y)Male	-0.0213962	0.0178828	0.247934	1
LNO-isomer 1	No_of_siblings	factor(y)1	-0.000931628	0.0191807	0.961862	1
LNO-isomer 1	No_of_siblings	factor(y)2	0.0298127	0.0424102	0.492182	1
LNO-isomer 2	BMI_group	factor(y)OB	-0.0478068	0.0838692	0.576584	1
LNO-isomer 2	BMI_group	factor(y)OW	-0.00689497	0.0692527	0.921929	1
LNO-isomer 2	C_sec	factor(y)Yes	0.0797147	0.133443	0.558133	1
LNO-isomer 2	Inf_sex	factor(y)Male	-0.0203248	0.0622219	0.74792	1
LNO-isomer 2	No_of_siblings	factor(y)1	-0.0175481	0.065219	0.791319	1
LNO-isomer 2	No_of_siblings	factor(y)2	-0.0301612	0.144205	0.836967	1
LNT + LNnT 1	BMI_group	factor(y)OB	1.18692	0.928901	0.219561	1
LNT + LNnT 1	BMI_group	factor(y)OW	0.479751	0.767015	0.540477	1
LNT + LNnT 1	C_sec	factor(y)Yes	0.851218	1.53711	0.586942	1
LNT + LNnT 1	Inf_sex	factor(y)Male	1.01947	0.674012	0.148763	1
LNT + LNnT 1	No_of_siblings	factor(y)1	-0.462782	0.743271	0.542301	1
LNT + LNnT 1	No_of_siblings	factor(y)2	-0.179211	1.64343	0.914521	1
LNT + LNnT 2	BMI_group	factor(y)OB	0.851548	1.00338	0.40858	1
LNT + LNnT 2	BMI_group	factor(y)OW	0.258612	0.828517	0.758967	1
LNT + LNnT 2	C_sec	factor(y)Yes	0.928095	1.61575	0.573217	1
LNT + LNnT 2	Inf_sex	factor(y)Male	1.00269	0.714942	0.178771	1
LNT + LNnT 2	No_of_siblings	factor(y)1	-0.494093	0.781222	0.53602	1
LNT + LNnT 2	No_of_siblings	factor(y)2	-0.51917	1.72735	0.767621	1
LNTri-II	BMI_group	factor(y)OB	0.0743907	0.0720839	0.317419	1
LNTri-II	BMI_group	factor(y)OW	0.0652207	0.0595213	0.289407	1
LNTri-II	C_sec	factor(y)Yes	0.251442	0.103511	0.0265144	1
LNTri-II	Inf_sex	factor(y)Male	0.107246	0.0491563	0.0434561	1
LNTri-II	No_of_siblings	factor(y)1	-0.0155	0.0580656	0.792926	1
LNTri-II	No_of_siblings	factor(y)2	-0.0358884	0.128388	0.783418	1
LSTabc 1	BMI_group	factor(y)OB	0.00221684	0.296526	0.994127	1
LSTabc 1	BMI_group	factor(y)OW	0.250557	0.244849	0.321384	1
LSTabc 1	C_sec	factor(y)Yes	-0.225484	0.487136	0.649323	1
LSTabc 1	Inf_sex	factor(y)Male	0.354678	0.20998	0.109454	1
LSTabc 1	No_of_siblings	factor(y)1	0.193789	0.232095	0.416035	1
LSTabc 1	No_of_siblings	factor(y)2	-0.0352134	0.513181	0.946144	1
LSTabc 2	BMI_group	factor(y)OB	0.0379934	0.0846633	0.659624	1
LSTabc 2	BMI_group	factor(y)OW	0.00409753	0.0699084	0.953986	1
LSTabc 2	C_sec	factor(y)Yes	-0.0650475	0.134658	0.635216	1
LSTabc 2	Inf_sex	factor(y)Male	0.105369	0.0573219	0.0835716	1
LSTabc 2	No_of_siblings	factor(y)1	0.00613607	0.0657369	0.92679	1
LSTabc 2	No_of_siblings	factor(y)2	0.0143782	0.14535	0.922429	1
S-LNH isomer 1	BMI_group	factor(y)OB	0.0174236	0.267819	0.948934	1
S-LNH isomer 1	BMI_group	factor(y)OW	0.184473	0.221144	0.416464	1
S-LNH isomer 1	C_sec	factor(y)Yes	-0.322214	0.429478	0.463364	1
S-LNH isomer 1	Inf_sex	factor(y)Male	0.203895	0.19593	0.312612	1
S-LNH isomer 1	No_of_siblings	factor(y)1	0.138646	0.208718	0.515974	1
S-LNH isomer 1	No_of_siblings	factor(y)2	0.0113317	0.461493	0.980714	1
S-LNH isomer 2	BMI_group	factor(y)OB	0.0036136	0.0352616	0.919649	1
S-LNH isomer 2	BMI_group	factor(y)OW	0.0308307	0.0291163	0.305378	1
S-LNH isomer 2	C_sec	factor(y)Yes	-0.0138685	0.0581857	0.81446	1
S-LNH isomer 2	Inf_sex	factor(y)Male	0.0466213	0.0244959	0.0740842	1
S-LNH isomer 2	No_of_siblings	factor(y)1	0.0110777	0.028069	0.698306	1
S-LNH isomer 2	No_of_siblings	factor(y)2	-0.00972719	0.0620628	0.877417	1
TF-LNH	BMI_group	factor(y)OB	-0.000841339	0.00201595	0.681975	1
TF-LNH	BMI_group	factor(y)OW	0.00127158	0.00166461	0.456051	1
TF-LNH	C_sec	factor(y)Yes	-0.00303165	0.00325025	0.364011	1
TF-LNH	Inf_sex	factor(y)Male	7.31222e-05	0.00154249	0.962743	1
TF-LNH	No_of_siblings	factor(y)1	-7.49262e-06	0.00158238	0.996281	1
TF-LNH	No_of_siblings	factor(y)2	-0.00281144	0.00349878	0.433434	1
Total fucosylated	BMI_group	factor(y)OB	-0.28656	1.28019	0.825714	1
Total fucosylated	BMI_group	factor(y)OW	-0.497766	1.05708	0.644077	1
Total fucosylated	C_sec	factor(y)Yes	-2.76218	1.93731	0.172036	1
Total fucosylated	Inf_sex	factor(y)Male	-0.335383	0.945412	0.727141	1
Total fucosylated	No_of_siblings	factor(y)1	0.485448	0.973195	0.624695	1
Total fucosylated	No_of_siblings	factor(y)2	-1.09742	2.15182	0.617016	1
Total fucosylated and sialyated	BMI_group	factor(y)OB	-0.0222627	0.178082	0.90207	1
Total fucosylated and sialyated	BMI_group	factor(y)OW	0.0951736	0.147047	0.526659	1
Total fucosylated and sialyated	C_sec	factor(y)Yes	-0.311375	0.278638	0.27933	1
Total fucosylated and sialyated	Inf_sex	factor(y)Male	0.161615	0.12776	0.222941	1
Total fucosylated and sialyated	No_of_siblings	factor(y)1	0.148093	0.133716	0.284442	1
Total fucosylated and sialyated	No_of_siblings	factor(y)2	-0.0707856	0.295658	0.813822	1
Total neutral	BMI_group	factor(y)OB	1.69837	2.20903	0.453195	1
Total neutral	BMI_group	factor(y)OW	0.627269	1.82405	0.735408	1
Total neutral	C_sec	factor(y)Yes	2.30982	3.53302	0.521999	1
Total neutral	Inf_sex	factor(y)Male	2.02202	1.58162	0.218269	1
Total neutral	No_of_siblings	factor(y)1	-0.934108	1.71844	0.594224	1
Total neutral	No_of_siblings	factor(y)2	-1.06658	3.79961	0.782532	1
Total sialyated	BMI_group	factor(y)OB	0.122498	0.950074	0.899016	1
Total sialyated	BMI_group	factor(y)OW	0.830483	0.784498	0.305495	1
Total sialyated	C_sec	factor(y)Yes	-0.514574	1.5643	0.746213	1
Total sialyated	Inf_sex	factor(y)Male	1.21721	0.663741	0.084241	1
Total sialyated	No_of_siblings	factor(y)1	0.574607	0.743432	0.450843	1
Total sialyated	No_of_siblings	factor(y)2	-0.314793	1.64379	0.85054	1

## Sheet: TableS5
	Summary of results from studies investigating human milk oligosaccharides (HMOs) and BMI/overweight/obesity and/or infant anthropometrics. ↑ denote a significant positive correlation, ↓ denote a significant negative correlation between the given characteristic and the listed HMO. Number codes: hexose, N-acetylhexosamine (HexNAc), fucose, sialic acid. 4320 would be 4 hexoses, 3 HexNAc, 2 fucoses a…
	Reference and included participants	Time of sample and data collection.	HMO association to maternal BMI or overweight/obesity			HMO association to infant anthropometrics
		HMO analysis method	Secretor independent	Secretors	Non-secretors	Secretor independent		Secretors	Non-secretors
	(Larsson et al., 2019)	Human milk:	BMI at 5 months postpartum:					High weight gain infants:
		5-6½ and 9 months	↑ 2’FL, total HMO-bound fucose, total HMOs					5 months:
	30 mother-infant dyads							↑ DFLac, HMO-bound fucose
		Infant anthropometrics:	↓ 6’SL, LSTb					↓ LNnT, DFLNH
		5-6½ and 9 months
			ppBMI:					9 months:
		Analysis method:						↑ HMO-bound fucose
		HPLC after fluorescent derivatization. Raffinose as internal standard	↑ 2’FL, total HMO					↓ LNnT
		After correction for multiple testing, results were not significant, thus raw P-values were reported.	↓ LSTb
								Infant growth at 5 months:
								HAZ:
								↑ DFLac, 3’SL
								↓ LNnT, DFLNH
								BAZ:
								↓ 6’SL
								Weight velocity from 0-5 months:
								↑ 2’FL, DFLac, HMO-bound fucose, total HMO
								↓ LNnT, DFLNH, HMO diversity
								Fat mass index at 5 months:
								↑ 2’FL, HMO-bound fucose, total HMO
								↓ LNnT, DFLNH, HMO diversity
								Fat free mass index at 5 months:
								↑ FDSLNH
	(Lagström et al., 2020)	Human milk:	HMO concentration, ppBMI:	HMO concentration, ppBMI:				WAZ 3-12 months:	WAZ 3-12 months:
		3 months	↓ LNnT	↓LNnT, HMO diversity				↑ Total HMO, HMO-bound fucose, 2’FL, 3’FL, 3’SL, DFLac	↓ Total HMO, 6’SL
	802 mother-infant dyads							↓ HMO diversity, LNnT, LSTb
		Infant anthropometrics:
		3, 6, 8 months						HAZ 3-12 months:
		1, 2, 3, 4, 5 years						↑ HMO-bound fucose, 2’FL, HMO diversity
								↓ LNnT, LSTb
		Analysis method:
		HPLC after fluorescent derivatization. Raffinose as internal standard						HAZ 1-5 years:
		No mention of correction for multiple testing						↑ HMO-bound fucose
								↓ HMO diversity, LNnT
								WAZ 1-5 years:
								↑ HMO-bound fucose, 3’FL, 3’SL
								↓ LNnT
	(Saben et al., 2021)	Human milk:	HMO concentration:	HMO concentration:	HMO concentration:	Fat mass 2-6 months:
		2 months	ppBMI value,	ppBMI-group:	ppBMI-group:	↑ 3’FL, LNFP II, LNFP II, 6’SL, LSTb, DSLNTm DSLNH, acidic HMO, total HMO
	194 mother-infant dyads		↑ LNnT, 3’FL, 6’SL	OW:	OW:
		Infant anthropometrics:	↓DFLNT, DSLNT, DSLNH, FDSLNH, acidic HMO	↓ LNT, LNnT	↓ 3’SL	WLZ 2-6 months:
		2 and 6 months				↑ LNT, 3’FL, LNFP II, LSTb, DSLNH, acidic HMO, total HMO
			HMO intake:	OB:	OB:
		Analysis method:	ppBMI-group	↑ LNnT, 3’FL, DFLNT, Neutral HMO	↓ DSLNH, FDSLNH,	WAZ 2-6 months:
		HPLC after fluorescent derivatization. Raffinose as internal standard.	OB:	↓ LNH, FLNH, DFLNH, DSLNT, DSLNH, FDSLNH,		↑ 3’FL, LNFP II, 3’SL, LSTb, DSLNH, acidic HMO, total HMO
		No mention of correction for multiple testing.	↓ LNH, FLNH, DFLNH, DFLNT, DSLNH
	(Cheema et al., 2022)	Human milk:	Logarithm of BMI at 3 months postpartum:	Logarithm of BMI at 3 months postpartum:		HMO concentration:		HMO concentration:	HMO concentration:
		3 months	↑ 2’FL, Log(LNH)	↑ FLNH		LAZ:		Log(fat free mass):	WAZ:
	60 mother-infant dyads					↑ Log(DFLNH)		↑3’SL	↑ DFLNT
		Infant anthropometrics:				↓ Log(LNnT)
		3 months						Fat mass:	HAZ:
						Log(fat free mass)		↑ DFLNT	↑ DFLNT
						↑ Log(DFLNH)			↓ FLNH
		Analysis method:						HMO intake:
		HPLC after fluorescent derivatization. Raffinose as internal standard				Fat mass, fat mass to fat-free mass ratio:		WAZ, log(fat-free mass):	HMO intake:
		No correction for multiple testing				↓Log(LNFP III)		↑Log(3’SL)	WAZ, fat mass, fat index:
									↓ 6’SL
						HMO intake:			WLZ, BAZ, log(fat-free mass):
						Infant BMI:			↓ Log(FDSLNH)
						↑ Log(DFLac), log(LSTb), DFLNT
						WAZ:
						↑3’FL, log(DFLNH)
	(Tonon et al., 2019)	Human milk:		BMI-group at sampling time:				Weight gain:
		17-76 days		OW:				↓ LNFP, LNDFH I, 6’SL, LSTc, total fucosylated, total acidic, total HMO
	78 mother-infant dyads			↑ 2’FL
		Infant anthropometrics:		↓ 3’FL
		17-76 days
				BMI-value at sampling time:
		Analysis method:		↑ 2’FL
		Liquid-chromatography mass spectrometry.
		No mention of correction for multiple testing		Maternal ppBMI:
				↑2’FL
	(Menzel et al., 2021)	Human milk:			ppBMI:	Height-SDS		Heigh-SDS:	Height-SDS:
		3 months			↓ LNnT	↑ LNnT		↑ LNT	↓ LNT
	145 mother-infant dyads
		Infant anthropometrics:						Growth velocity:	Growth velocity:
		6 months						↓ LNT, LNFP-V, LNFP-I, 3’SL	↓ LNnT
		1, 2, 3, 4, 5, 6, 7 years
								BMI-SDS:
		Analysis method:						↑3’FL
		Nuclear magnetic resonance spectroscopy.						↓2’FL	BMI-SDS:
		No correction for multiple testing							↓ 3’SL, 6’SL, LNT, LNFP-V
	(Wang et al., 2020)	Human milk:		ppBMI:	ppBMI:			Month 1 length gain and human milk 1 month:	Month 1 length gain and human milk 1 month:
		1-5 days		1-5 days:	1-5 days:			↑ LNnH, MFpLNH-IV, IFLNH-III, TFLNH-I, DFLNH-b	↑ LNnH
	116 mother-infant dyads	8-14 days		↑ IFLNH-I, TFLNH-II	↓ DFLNO-I
		1 month
		6 months		8-14 days:				Month 6 weight gain and human milk 6 months:
				↑ LNH, LNnH, IFLNH-I, TFLNH-II, DFLNH-a&c				↑ 3’FL, LDFT, LNFP-IV, DFLNH-b, DFpLNH-I
		Infant anthropometrics:						↓ LNT&LNnT, LNFP-I, LNH
		1-5 days		1 month:
		8-14 days		↑ 2’FL, LNH, LNnH, MFpLNH-IV, IFLNH-III, IFLNH-I, TFLNH-II, DFLNH-a&c					Month 6 weight gain and human milk 6 months:
		1 month							↓ 3’FL, LNDFH-II
		6 months						Month 1 length gain and human milk 1-5 days:
					1 month:
		Analysis method:			↓ 3’FL			↑ LNH, LNnH, MFpLNH-IV, IFLNH-I, DFLNH-a&b
		HPLC mass spectrometry
		No correction for multiple testing			6 months:
					↓ LNFP-II, DFpLNH-I, DFpLNH-II			Month 1 length gain and human milk 8-14 days:
								↑ TFLNH-I, DFLNH-b
								Month 1 weight gain and human milk 1-5 days:	Month 1 length gain and human milk 1-5 days:
								↓ LNFP-II	↑ LNT&LNnT, MFpLNH-IV
									Month 1 length gain and human milk 8-14 days:
									↑ LNT&LNnT
									Month 6 length gain and human milk 6 months:
									↑ LNnH
	(Mainardi et al., 2023)	Human milk:	Average trajectories over time between HMOs and maternal BMI-groups:			Length velocity:
		2-5 weeks	OB:			↓ 3’GL, 3’FL, 6’GL, DSLNT, LNFP-II, LNFP-III, LNT, LSTb
	107 mother-infant dyads	1.5 months	↑ 6’GL, LNH, LSTc
		3 months
		Infant anthropometrics:
		2-5 weeks
		1.5 months
		3, 6, 9, 12, 18, 24 months
		Analysis method:
		Ultra HPLC with fluorescence detection
		Benjamini-Hochsberg correction for multiple testing with a false discovery rate of 5%.
	(Isganaitis et al., 2019)	Human milk:	Maternal ppBMI, human milk 1 month:			No significant correlation between HMOs and infant anthropometrics
		1 and 6 months	↑ LNFP-II/III
	31 mother-infant dyads		↓ 2’FL, LNFP-I
		Infant anthropometrics:
		1 and 6 months
		Analysis method:
		Liquid chromatography- gas chromatography – mass spectrometry
		After correction for multiple testing, results were not significant, thus raw P-values were reported.
	Studies including HMOs and association to maternal BMI/obesity
	Reference and included participants	Time of sample and data collection.	HMO association to BMI or overweight/obesity
		HMO analysis method	Secretor independent				Secretor		Non-secretor
	(Fan et al., 2023)	Human milk:	ppBMI-group:						ppBMI-group:
		1.5 months	OW:						OW:
	392 mother-infant dyads		↑ 3’SL						↓ LNFP I + III
		Analysis method:							OB:
		HPLC-Chip-Time-of-Flight mass spectrometry.							↑ 3’FL
		Correction for multiple testing by Bonferroni
									ppBMI-value:
									↓ 3’FL, LNFP V
	(Azad et al., 2018)	Human milk:	ppBMI:
		3-4 months	OW:
	427 mother-infant dyads		↓ LNH
		Analysis method:	OB:
		HPLC after fluorescent derivatization. Raffinose as internal standard.	↑ DFLNT
		Correction for multiple testing by FDR-adjustment.
			*Not significant after FDR correction, which is also highlighted in paper.
	(Samuel et al., 2019)	Human milk:	ppBMI:
		2 and 17 days	OW/OB:
	290 mother-infant dyads	1, 2, 3, 4 months	2 days:
			↑ 3’SL, 6’GL, DSLNT
		Analysis method:	↓ LNnT
		HPLC after fluorescent derivatization in combination with nuclear magnetic resonance spectroscopy.
		Correction for multiple testing by Benjamini-Hochberg.	17 days:
			↑ 6’SL
			1 month:
			↓ LNT
			2 months:
			↓ LNFP-V
			3 months:
			↑ LNFP-V
			↓ LNT
			4 months:
			↑ LNFP-V
			*After correction for multiple testing only 3’SL and 6’GL remained significantly different
	(Ferreira et al., 2020)	Human milk:	ppBMI
		2-8 days	2-8 days:
	101 mother-infant dyads	28-50 days	↑ LNnT
		88-119 days	↓ LNFP III, DFLNH
		Analysis method:	28-50 days:
		HPLC after fluorescent derivatization. Raffinose as internal standard.	↓ LNFP III, DFLNH
		No mention of correction for multiple testing
			88-119 days:
			↓ DFLNH, LNnT
	(McGuire et al., 2017)	Human milk:	BMI, time not specified:
		Between 2 weeks and 5 months	↑ 2’FL, FLNH, HMO-bound fucose, small HMOs
	410 mother-infant dyads		↓ LNnT, DSLNT
		Analysis method:
		HPLC after fluorescent derivatization. Raffinose as internal standard.
		No correction for multiple testing, however significance level at 0.01
	Studies obtaining no significant associations between HMOs and maternal BMI/obesity
	Reference and included participants	Time of sample and data collection.	HMO association to infant anthropometrics
		HMO analysis method	Secretor independent				Secretor		Non-secretor
	(Siziba et al., 2021)	Human milk:	NS				NS		NS
		6 weeks
	970 mother-infant dyads	6 and 12 months
		Analysis method:
		Label-free targeted liquid chromatography mass spectrometry. Correction for multiple testing by Bonferroni.
	(Berger et al., 2020a)	Human milk:	NS				NS		NS
		1 and 6 months
	50 mother-infant dyads
		Analysis method:
		HPLC after fluorescent derivatization. Raffinose as internal standard. No mention of correction for multiple testing.
	(Biddulph et al., 2023)	Human milk:	NS				NS		NS
		3-4 months
	101 mother-infant dyads
		Analysis method:
		Liquid chromatography mass spectrometry. Correction for multiple testing by either Benjamini-Hochberg or Bonferonni.
	(Ren et al., 2023)	Human milk:	NS				NS		NS
		0-6 days, 7-14 days, 15-340 days
	481 mother-infant dyads
		Analysis method:
		UPLC multi-reaction monitoring mass spectrometry. Correction for multiple testing by Tukey-Kramer.
	(Zhang et al., 2022)	Human milk:	NS				NS		NS
		15-180 days
	203 mother-infant dyads
		Analysis method:
		UPLC multi-reaction monitoring mass spectrometry. Correction for multiple testing by either Benjamini-Hochberg.
	(Pell et al., 2021)	Human milk:	NS				NS		NS
		~93 days
	192 mother-infant dyads
		Analysis method:
		HPLC after fluorescent derivatization. Raffinose as internal standard. Correction for multiple testing by Holm method.
	(Siziba et al., 2021)	Human milk:	NS				NS		NS
		6 weeks
	970 mother-infant dyads	6 and 12 months
		Analysis method:
		Label-free targeted liquid chromatography mass spectrometry. Correction for multiple testing by Bonferroni.
